# Supplementary material for: Characterization of ancient DNA preservation in copper-patinated human bone and tooth samples from Latvia
Source: Microbiol Spectr. 2025 Aug 12;13(9):e02705-24. doi: 10.1128/spectrum.02705-24 (PMC12403904; doi:10.1128/spectrum.02705-24)
Supplement: Supplemental tables — Tables S1 to S11. [file spectrum.02705-24-s0002.xlsx]

## Sheet: hg19 sequencing parameters
Supplementary Table 1
Full summary of metrics characterizing sequenced DNA samples obtained from archaeological samples and negative controls.
Protocol used	Reference	Sample type	Sampled hard tissue	Age of the individual	Code	Number of generated reads	Number of the merged reads	Number (%) of human genome and mtDNA reference aligning duplicate reads	Number (%) of quality filtered human genome and mtDNA reference aligning deduplicated reads	Number of quality filtered mtDNA reference aligning deduplicated reads	Average length (bp) of human genome and mtDNA reference aligning reads	Patination intensity	Frequency (%) of G to A transitions at 3' ends	DNA damage pattern	Proportion (%) of human genome and mtDNA aligning deduplicated reads with PMD score ≥ 3
Protocol V	Velsko et al., 2020 (Modified from Dabney et al., 2013)	Tooth	Tooth	Adult	VPT1	1760129	1736340	1 (0.049)	773 (0.045)	40	107	Severe	0.531915	Absent	11 (1.423)
			Tooth	Adult	VPT2	1626543	1548191	0 (0)	147 (0.009)	4	104	Severe	0	Absent	4 (2.721)
			Tooth	Adult	VNPT1	925301	903679	94 (0.454)	19967 (2.210)	16	102	None	6.00622	Present	997 (4.993)
			Tooth	Non-adult	VNPT2	1666384	1508910	293 (1.551)	17839 (1.182)	34	121	None	1.86047	Inconclusive	262 (1.469)
		Bone	Phalanx	Adult	VPB1	1416359	1392446	25 (0.512)	3827 (0.275)	3	114	Severe	1.65605	Inconclusive	54 (1.411)
			Cranial fragment	Adult	VNPB1	1542732	1505574	10 (0.250)	3132 (0.208)	2	104	None	19.3916	Present	484 (15.453)
			Cranial fragment	Adult	VNPB2	1358242	1286055	31 (0.764)	2968 (0.231)	5	89	None	11.6643	Present	300 (10.108)
		Negative control	na	na	VNCE1	150820	15950	43 (7.143)	478 (2.997)	1	114	na	0.847458	Absent	1 (0.209)
			na	na	VNCL1	59730	641	0 (0)	5 (0.780)	0	106	na	0	Absent	0 (0)
			na	na	VNCE2	305380	21372	293 (9.525)	1849 (8.652)	2	112	na	0.5	Absent	14 (0.757)
			na	na	VNCL2	37710	235	1 (16.667)	3 (1.277)	0	97	na	0	Absent	0 (0)
Protocol K	Keyser-Tracqui and Ludes, 2005	Tooth	Tooth	Non-adult	KPT1	27455667	27227822	8641 (6.006)	5277 (0.019)	42	82	Partial	6.47249	Present	303 (5.742)
			Tooth	Non-adult	KPT2	30584111	30187447	6623 (4.104)	240 (0.001)	20	73	Severe	5.26316	Absent	18 (7.500)
			Tooth	Non-adult	KNPT1	23518630	22972749	10225 (7.081)	8909 (0.039)	125	98	None	4.5781	Present	385 (4.321)
		Negative control	na	na	KNC1	996868	831860	1010 (57.191)	588 (0.071)	0	138	na	0	Absent	6 (1.020)

## Sheet: NC MALT shortlist
Supplementary Table 2
List of 20 most represented microbial species in negative controls according to MALT
VNCE1	VNCL1	VNCE2	VNCL2	KNC1
Burkholderia contaminans	Escherichia coli	Burkholderia contaminans	Burkholderia contaminans	Acinetobacter baumannii AC30
Burkholderia contaminans	Acinetobacter baumannii AC30	Burkholderia contaminans	Acinetobacter baumannii AC30	Bradyrhizobium sp. SK17
Burkholderia contaminans	Achromobacter xylosoxidans	Cutibacterium acnes	Xanthomonas campestris	Bradyrhizobium elkanii USDA 61
Burkholderia contaminans	Sphingobium yanoikuyae	Burkholderia contaminans	Escherichia coli	Bradyrhizobium sp. 6(2017)
Cutibacterium acnes	Burkholderia contaminans	Burkholderia contaminans	Alcaligenes faecalis	Cutibacterium acnes
Burkholderia contaminans	Burkholderia contaminans	Burkholderia contaminans	Mesorhizobium terrae	Escherichia coli
Diaphorobacter nitroreducens	Cutibacterium acnes	Cutibacterium acnes SK137	-	Thermus aquaticus Y51MC23
Burkholderia contaminans	Azospira sp. I09	Diaphorobacter nitroreducens	-	Cutibacterium acnes
Sphingomonas sp. FARSPH	Cutibacterium granulosum	Burkholderia contaminans	-	Bradyrhizobium sp. BTAi1
Acidovorax sp. KKS102	Xanthomonas campestris pv. campestris	Sphingomonas sp. FARSPH	-	Xanthomonas campestris pv. campestris
Sphingopyxis sp. EG6	Paraburkholderia xenovorans LB400	Kytococcus sedentarius DSM 20547	-	Stutzerimonas degradans
Pseudomonas aeruginosa	Achromobacter xylosoxidans	Cutibacterium acnes	-	Pseudomonas sp. phDV1
Caulobacter sp. FWC26	Escherichia coli	Acinetobacter baumannii AC30	-	Pseudomonas aeruginosa
Hydrogenophilus thermoluteolus	-	Pseudomonas aeruginosa	-	Bradyrhizobium guangzhouense
[Acidovorax] ebreus TPSY	-	Cutibacterium acnes C1	-	Pseudomonas oleovorans CECT 5344
Burkholderia cepacia	-	[Acidovorax] ebreus TPSY	-	Klebsiella variicola
Burkholderia cepacia	-	Acidovorax sp. KKS102	-	Staphylococcus aureus
Burkholderia vietnamiensis	-	Burkholderia contaminans	-	Xanthomonas campestris
Burkholderia multivorans ATCC 17616	-	Staphylococcus sp. AntiMn-1	-	Bradyrhizobium diazoefficiens
Acidovorax sp. JS42	-	Hydrogenophilus thermoluteolus	-	Cutibacterium acnes SK137

## Sheet: NC Kraken shortlist
Supplementary Table 3
List of 10 most represented microbial genera in negative controls according to Kraken2
VNCE1	VNCL1	VNCE2	VNCL2	KNC1
Burkholderia	Escherichia	Burkholderia	Burkholderia	Staphylococcus
Cutibacterium	Achromobacter	Cutibacterium	Alcaligenes	Klebsiella
Sphingomonas	Burkholderia	Streptococcus	Cupriavidus	Mycobacterium
Diaphorobacter	Cutibacterium	Corynebacterium	Citricoccus	Salmonella
Acidovorax	Micrococcus	Diaphorobacter	Mycolicibacterium	Escherichia
Bradyrhizobium	Acidovorax	Pseudomonas	Mesorhizobium	Pseudomonas
Streptomyces	Corynebacterium	Sphingomonas	Xanthomonas	Bradyrhizobium
Sphingopyxis	Brevundimonas	Micrococcus	Luteimonas	Bacillus
Pseudomonas	Xanthomonas	Bradyrhizobium	Roseibium	Enterococcus
Caulobacter	Cupriavidus	Staphylococcus	-	Burkholderia

## Sheet: NC MALT
Supplementary Table 4
MALT result table of negative controls.
Species	VNCE1	VNCL1	VNCE2	VNCL2	KNC1
[Acidovorax] ebreus TPSY	13	0	14	0	0
[Mycobacterium] chelonae subsp. gwanakae	0	0	1	0	0
[Ruminococcus] gnavus ATCC 29149	0	0	1	0	0
Acetobacter pasteurianus NBRC 101655	0	0	1	0	0
Achromobacter denitrificans	0	0	1	0	0
Achromobacter spanius	0	0	1	0	0
Achromobacter xylosoxidans	0	1	0	0	0
Achromobacter xylosoxidans	2	3	0	0	0
Achromobacter xylosoxidans	0	0	1	0	0
Achromobacter xylosoxidans	1	0	0	0	0
Acidipropionibacterium jensenii	0	0	1	0	1
Acidovorax carolinensis	0	0	1	0	0
Acidovorax carolinensis	1	0	0	0	0
Acidovorax sp. 1608163	3	0	1	0	0
Acidovorax sp. HDW3	0	0	0	0	1
Acidovorax sp. JS42	10	0	9	0	2
Acidovorax sp. JS42	1	0	0	0	0
Acidovorax sp. KKS102	32	0	13	0	0
Acidovorax sp. RAC01	1	0	1	0	0
Acidovorax sp. T1	1	0	1	0	0
Acidovorax sp. T1	0	0	1	0	0
Acinetobacter baumannii	0	0	1	0	0
Acinetobacter baumannii	0	0	1	0	0
Acinetobacter baumannii	1	0	0	0	0
Acinetobacter baumannii	1	0	2	0	0
Acinetobacter baumannii	0	0	1	0	0
Acinetobacter baumannii AC30	5	3	18	1	2074
Acinetobacter cumulans	0	0	2	0	0
Acinetobacter guillouiae	0	0	3	0	0
Acinetobacter haemolyticus	1	0	0	0	0
Acinetobacter haemolyticus	1	0	0	0	0
Acinetobacter indicus	0	0	1	0	0
Acinetobacter indicus	0	0	1	0	0
Acinetobacter indicus	0	0	1	0	0
Acinetobacter johnsonii	0	0	1	0	0
Acinetobacter johnsonii	4	0	7	0	1
Acinetobacter johnsonii	1	0	1	0	1
Acinetobacter johnsonii	0	0	2	0	0
Acinetobacter johnsonii XBB1	1	0	3	0	3
Acinetobacter johnsonii XBB1	0	0	0	0	1
Acinetobacter johnsonii XBB1	0	0	1	0	0
Acinetobacter junii	1	0	0	0	0
Acinetobacter junii	0	0	1	0	0
Acinetobacter lwoffii	4	0	4	0	1
Acinetobacter lwoffii	0	0	2	0	0
Acinetobacter pittii	0	0	1	0	0
Acinetobacter pittii	1	0	0	0	0
Acinetobacter sp. MYb10	0	0	1	0	0
Acinetobacter sp. NEB 394	0	0	1	0	0
Acinetobacter sp. NEB 394	0	0	1	0	0
Acinetobacter sp. NEB149	4	0	3	0	0
Acinetobacter sp. WCHA55	1	0	1	0	0
Acinetobacter towneri	1	0	0	0	0
Acinetobacter wuhouensis	0	0	1	0	0
Actinomyces oris	1	0	0	0	0
Actinomyces sp. oral taxon 414	3	0	0	0	0
Aerococcus urinaeequi	1	0	0	0	0
Aeromonas caviae	0	0	1	0	0
Aeromonas hydrophila	1	0	0	0	0
Aeromonas hydrophila	0	0	1	0	0
Aeromonas rivipollensis	0	0	1	0	0
Aeromonas salmonicida	0	0	0	0	2
Aeromonas salmonicida	0	0	1	0	0
Aeromonas salmonicida	0	0	0	0	1
Aeromonas salmonicida subsp. salmonicida A449	0	0	0	0	1
Aeromonas sp. ASNIH3	1	0	0	0	0
Aeromonas veronii	0	0	0	0	1
Aerosticca soli	1	0	1	0	0
Agrobacterium rhizogenes	0	0	1	0	0
Agrobacterium sp. RAC06	2	0	2	0	0
Agrobacterium tumefaciens	0	0	1	0	0
Agrobacterium tumefaciens	0	0	2	0	0
Agrobacterium tumefaciens	1	0	1	0	0
Agrococcus sp. SGAir0287	1	0	0	0	0
Alcaligenes aquatilis	1	0	0	0	0
Alcaligenes faecalis	0	0	0	1	1
Alcaligenes faecalis	0	0	1	0	0
Alicycliphilus denitrificans BC	0	0	5	0	0
Alicycliphilus denitrificans K601	0	0	2	0	0
Alloactinosynnema sp. L-07	0	0	0	0	1
Allorhizobium pseudoryzae	0	0	1	0	0
Ammonifex degensii KC4	0	0	1	0	0
Amycolatopsis mediterranei RB	0	0	0	0	1
Anaerocolumna sedimenticola	0	0	0	0	1
Arthrobacter agilis	0	0	1	0	0
Arthrobacter crystallopoietes	0	0	2	0	0
Arthrobacter sp. FB24	0	0	1	0	0
Arthrobacter sp. FB24	0	0	1	0	0
Arthrobacter sp. NEB 688	1	0	0	0	0
Asticcacaulis excentricus	6	0	6	0	0
Asticcacaulis excentricus	0	0	1	0	0
Asticcacaulis excentricus	1	0	0	0	0
Asticcacaulis excentricus CB 48	2	0	1	0	0
Asticcacaulis excentricus CB 48	0	0	1	0	0
Asticcacaulis excentricus CB 48	1	0	0	0	0
Aurantimicrobium sp. MWH-Uga1	0	0	1	0	0
Aureimonas sp. OT7	1	0	0	0	0
Azoarcus sp. DD4	1	0	0	0	0
Azoarcus sp. KH32C	1	0	0	0	0
Azorhizobium caulinodans ORS 571	0	0	0	0	2
Azospira oryzae PS	0	0	2	0	0
Azospira sp. I09	6	1	2	0	0
Azospirillum lipoferum 4B	1	0	0	0	0
Azospirillum lipoferum 4B	1	0	0	0	0
Azospirillum ramasamyi	1	0	0	0	0
Bacillus safensis	0	0	1	0	0
Bacillus subtilis	0	0	0	0	1
Bacillus subtilis	0	0	0	0	1
Bacillus subtilis subsp. natto BEST195	0	0	0	0	1
Bacillus tropicus	0	0	0	0	2
Bacillus vallismortis	0	0	0	0	1
Bacillus velezensis	1	0	0	0	0
Bdellovibrio sp. ZAP7	1	0	0	0	0
Betaproteobacteria bacterium GR16-43	1	0	0	0	0
Bifidobacterium adolescentis	0	0	0	0	1
Bifidobacterium animalis subsp. lactis AD011	0	0	0	0	2
Bifidobacterium pseudolongum subsp. globosum DSM 20092	1	0	0	0	0
Bifidobacterium thermophilum RBL67	0	0	5	0	0
Blastomonas fulva	1	0	2	0	0
Bosea sp. ANAM02	1	0	0	0	0
Bosea sp. AS-1	1	0	0	0	0
Bosea sp. F3-2	1	0	0	0	0
Bosea sp. RAC05	3	0	3	0	0
Brachybacterium avium	0	0	2	0	0
Brachybacterium avium	0	0	1	0	0
Brachybacterium faecium DSM 4810	0	0	1	0	0
Brachybacterium ginsengisoli	0	0	1	0	0
Brachybacterium sp. SGAir0954	0	0	2	0	0
Brachybacterium sp. Z12	1	0	0	0	0
Brachybacterium vulturis	0	0	0	0	1
Bradyrhizobium betae	3	0	0	0	3
Bradyrhizobium cosmicum	0	0	0	0	1
Bradyrhizobium cosmicum	0	0	1	0	3
Bradyrhizobium diazoefficiens	1	0	0	0	6
Bradyrhizobium diazoefficiens	0	0	0	0	3
Bradyrhizobium diazoefficiens	0	0	0	0	1
Bradyrhizobium diazoefficiens	0	0	0	0	1
Bradyrhizobium elkanii USDA 61	0	0	1	0	252
Bradyrhizobium guangdongense	2	0	0	0	3
Bradyrhizobium guangxiense	0	0	3	0	2
Bradyrhizobium guangzhouense	0	0	0	0	11
Bradyrhizobium icense	0	0	0	0	3
Bradyrhizobium japonicum	0	0	0	0	6
Bradyrhizobium japonicum USDA 6	0	0	1	0	2
Bradyrhizobium ottawaense	0	0	1	0	4
Bradyrhizobium paxllaeri	1	0	0	0	5
Bradyrhizobium sp.	0	0	0	0	4
Bradyrhizobium sp. 1(2017)	3	0	2	0	6
Bradyrhizobium sp. 6(2017)	1	0	0	0	227
Bradyrhizobium sp. BTAi1	1	0	0	0	19
Bradyrhizobium sp. CCBAU 051011	0	0	1	0	6
Bradyrhizobium sp. CCGE-LA001	0	0	2	0	1
Bradyrhizobium sp. KBS0727	0	0	0	0	1
Bradyrhizobium sp. LCT2	0	0	0	0	3
Bradyrhizobium sp. ORS 278	0	0	0	0	1
Bradyrhizobium sp. ORS 285	1	0	0	0	3
Bradyrhizobium sp. SK17	1	0	0	0	343
Bradyrhizobium sp. TM102	0	0	0	0	1
Bradyrhizobium symbiodeficiens	0	0	1	0	2
Bradyrhizobium symbiodeficiens	0	0	1	0	2
Bradyrhizobium symbiodeficiens	0	0	3	0	2
Bradyrhizobium vignae	3	0	1	0	0
Bradyrhizobium zhanjiangense	1	0	0	0	3
Brevibacterium aurantiacum	0	0	1	0	0
Brevibacterium luteolum	0	0	2	0	0
Brevibacterium pigmentatum	0	0	0	0	1
Brevibacterium sp. CS2	1	0	10	0	2
Brevundimonas diminuta	1	0	0	0	1
Brevundimonas mediterranea	1	0	0	0	0
Brevundimonas naejangsanensis	1	0	0	0	0
Brevundimonas sp. DS20	1	0	0	0	0
Brevundimonas sp. LM2	0	0	1	0	0
Brevundimonas sp. MF30-B	0	0	1	0	0
Brevundimonas sp. SGAir0440	1	0	3	0	0
Brevundimonas vancanneytii	0	0	0	0	1
Brevundimonas vesicularis	0	0	2	0	0
Brucella intermedia	0	0	0	0	2
Burkholderia ambifaria AMMD	8	0	7	0	0
Burkholderia ambifaria AMMD	4	0	5	0	0
Burkholderia ambifaria AMMD	0	0	1	0	0
Burkholderia ambifaria MC40-6	3	0	5	0	0
Burkholderia ambifaria MC40-6	0	0	1	0	0
Burkholderia ambifaria MC40-6	1	0	0	0	0
Burkholderia cenocepacia	0	0	1	0	0
Burkholderia cenocepacia	1	0	0	0	0
Burkholderia cenocepacia	0	0	1	0	0
Burkholderia cenocepacia	1	0	2	0	0
Burkholderia cepacia	1	0	0	0	0
Burkholderia cepacia	11	0	1	0	0
Burkholderia cepacia	11	0	10	0	1
Burkholderia cepacia	0	0	1	0	0
Burkholderia cepacia	0	0	1	0	0
Burkholderia cepacia	1	0	0	0	0
Burkholderia cepacia	1	0	0	0	0
Burkholderia contaminans	0	0	1	0	0
Burkholderia contaminans	1	0	1	0	0
Burkholderia contaminans	2	0	0	0	0
Burkholderia contaminans	7	0	13	0	0
Burkholderia contaminans	5	0	11	0	0
Burkholderia contaminans	1	0	0	0	0
Burkholderia contaminans	44	0	39	0	0
Burkholderia contaminans	1	0	1	0	0
Burkholderia contaminans	392	1	383	0	0
Burkholderia contaminans	948	0	795	0	0
Burkholderia contaminans	802	1	800	1	0
Burkholderia contaminans	109	0	98	0	0
Burkholderia contaminans	40	0	26	0	0
Burkholderia lata	1	0	0	0	0
Burkholderia latens	1	0	0	0	0
Burkholderia metallica	0	0	1	0	0
Burkholderia multivorans ATCC 17616	10	0	8	0	0
Burkholderia multivorans ATCC 17616	3	0	3	0	0
Burkholderia multivorans ATCC 17616	1	0	1	0	0
Burkholderia multivorans ATCC 17616	1	0	0	0	0
Burkholderia oklahomensis C6786	1	0	1	0	0
Burkholderia pseudomallei	3	0	2	0	0
Burkholderia pseudomallei TSV 48	1	0	0	0	0
Burkholderia pseudomultivorans	1	0	0	0	0
Burkholderia sp. IDO3	2	0	1	0	0
Burkholderia sp. IDO3	10	0	4	0	0
Burkholderia sp. IDO3	1	0	0	0	0
Burkholderia sp. THE68	1	0	0	0	0
Burkholderia stagnalis	1	0	3	0	0
Burkholderia stagnalis	2	0	0	0	0
Burkholderia thailandensis	1	0	0	0	0
Burkholderia thailandensis	1	0	0	0	0
Burkholderia vietnamiensis	11	0	7	0	0
Burkholderia vietnamiensis	3	0	0	0	0
Burkholderia vietnamiensis	0	0	1	0	0
Burkholderia vietnamiensis	1	0	1	0	0
Burkholderia vietnamiensis	0	0	2	0	0
Burkholderiaceae bacterium	0	0	1	0	0
Caballeronia sp. SBC1	0	0	0	0	2
Caldimonas brevitalea	0	0	0	0	1
Candidatus Nasuia deltocephalinicola	0	0	1	0	0
Candidatus Protochlamydia naegleriophila	1	0	0	0	0
Castellaniella defragrans 65Phen	0	0	3	0	0
Caulobacter flavus	1	0	0	0	0
Caulobacter segnis	1	0	1	0	0
Caulobacter sp. FWC26	20	0	7	0	0
Caulobacter vibrioides	2	0	0	0	0
Caulobacter vibrioides	1	0	0	0	0
Caulobacter vibrioides CB15	1	0	0	0	0
Cellulomonas fimi ATCC 484	0	0	1	0	0
Cellulomonas sp. JZ18	0	0	2	0	0
Cellulosimicrobium sp. 72-3	0	0	0	0	2
Chitinophaga pinensis DSM 2588	0	0	1	0	0
Chromohalobacter salexigens DSM 3043	0	0	1	0	0
Chryseobacterium balustinum	1	0	0	0	0
Chryseobacterium gleum	0	0	1	0	0
Chryseobacterium sp. NEB161	0	0	0	0	1
Chryseobacterium taihuense	0	0	1	0	0
Chryseobacterium taklimakanense	0	0	1	0	0
Chryseobacterium taklimakanense	1	0	0	0	0
Citrobacter freundii	1	0	1	0	0
Citrobacter freundii	0	0	1	0	0
Citrobacter sp. RHB21-C01	0	0	1	0	0
Cloacibacterium normanense	5	0	5	0	0
Clostridioides difficile	0	0	1	0	0
Clostridium botulinum	0	0	1	0	0
Cnuibacter physcomitrellae	0	0	2	0	0
Cobetia pacifica	0	0	0	0	1
Comamonas antarctica	1	0	0	0	0
Comamonas flocculans	0	0	1	0	0
Comamonas kerstersii	0	0	1	0	0
Comamonas testosteroni	0	0	1	0	0
Comamonas thiooxydans	0	0	1	0	0
Corynebacterium aurimucosum ATCC 700975	0	0	1	0	0
Corynebacterium casei LMG S-19264	1	0	6	0	0
Corynebacterium casei LMG S-19264	0	0	1	0	0
Corynebacterium efficiens YS-314	0	0	1	0	0
Corynebacterium glutamicum	1	0	0	0	0
Corynebacterium imitans	1	0	0	0	0
Corynebacterium lujinxingii	0	0	1	0	2
Corynebacterium marinum DSM 44953	0	0	3	0	0
Corynebacterium matruchotii	0	0	1	0	0
Corynebacterium minutissimum	1	0	2	0	1
Corynebacterium provencense	0	0	0	0	1
Corynebacterium pseudotuberculosis	0	0	0	0	6
Corynebacterium resistens DSM 45100	0	0	11	0	0
Corynebacterium sanguinis	6	0	7	0	1
Corynebacterium segmentosum	3	0	2	0	0
Corynebacterium singulare	0	0	2	0	0
Corynebacterium stationis	0	0	1	0	0
Corynebacterium urealyticum DSM 7111	1	0	0	0	0
Corynebacterium ureicelerivorans	0	0	1	0	0
Corynebacterium urogenitale	0	0	1	0	0
Corynebacterium variabile DSM 44702	0	0	1	0	0
Corynebacterium wankanglinii	0	0	2	0	0
Corynebacterium xerosis	2	0	2	0	0
Cupriavidus gilardii CR3	0	0	0	0	2
Cupriavidus metallidurans	1	0	0	0	0
Cupriavidus oxalaticus	0	0	1	0	1
Curtobacterium pusillum	0	0	2	0	0
Curtobacterium sp. BH-2-1-1	1	0	0	0	0
Cutibacterium acnes	5	0	19	0	23
Cutibacterium acnes	0	0	4	0	3
Cutibacterium acnes	62	1	468	0	65
Cutibacterium acnes C1	3	0	16	0	1
Cutibacterium acnes HL096PA1	2	0	1	0	0
Cutibacterium acnes SK137	6	0	36	0	6
Cutibacterium acnes TypeIA2 P.acn31	0	0	1	0	0
Cutibacterium acnes TypeIA2 P.acn33	0	0	5	0	2
Cutibacterium avidum 44067	0	0	0	0	2
Cutibacterium granulosum	4	1	6	0	0
Cutibacterium modestum	1	0	3	0	0
Cutibacterium modestum	1	0	5	0	0
Deinococcus geothermalis DSM 11300	0	0	1	0	0
Deinococcus sp. NW-56	0	0	1	0	0
Deinococcus wulumuqiensis	2	0	0	0	0
Delftia acidovorans	3	0	0	0	0
Delftia acidovorans SPH-1	1	0	1	0	1
Delftia sp. HK171	3	0	1	0	0
Delftia tsuruhatensis	0	0	2	0	0
Devosia sp. A16	1	0	1	0	0
Diaminobutyricimonas sp. LJ205	1	0	0	0	0
Diaphorobacter aerolatus	1	0	0	0	0
Diaphorobacter nitroreducens	41	0	30	0	0
Diaphorobacter ruginosibacter	1	0	0	0	0
Diaphorobacter sp. JS3050	8	0	7	0	0
Dichelobacter nodosus VCS1703A	0	0	0	0	1
Dietzia psychralcaliphila	0	0	1	0	0
Dietzia sp. DQ12-45-1b	0	0	1	0	0
Dietzia sp. oral taxon 368	1	0	0	0	1
Dietzia timorensis	1	0	0	0	0
Dolosigranulum pigrum	2	0	0	0	0
Duffyella gerundensis	0	0	1	0	0
Ensifer adhaerens	1	0	0	0	0
Enterobacter cloacae	0	0	1	0	0
Enterobacter cloacae	0	0	1	0	0
Enterobacter hormaechei	0	0	0	0	1
Enterobacter hormaechei	1	0	0	0	0
Enterobacter hormaechei	0	0	2	0	0
Enterobacter hormaechei	0	0	0	0	1
Enterobacter ludwigii	0	0	1	0	0
Enterobacter ludwigii	0	0	1	0	0
Enterobacter sp. E76	0	0	0	0	2
Enterococcus cecorum	1	0	1	0	0
Enterococcus faecium	0	0	1	0	0
Epidermidibacterium keratini	1	0	0	0	0
Epilithonimonas vandammei	3	0	1	0	0
Epilithonimonas vandammei	0	0	0	0	1
Escherichia coli	0	0	0	1	0
Escherichia coli	0	1	0	0	0
Escherichia coli	0	0	0	0	2
Escherichia coli	0	0	0	0	1
Escherichia coli	0	0	1	0	0
Escherichia coli	0	0	0	0	1
Escherichia coli	0	0	0	0	1
Escherichia coli	0	0	0	0	1
Escherichia coli	0	0	0	0	1
Escherichia coli	0	0	0	0	1
Escherichia coli	0	0	1	0	0
Escherichia coli	0	0	0	0	1
Escherichia coli	2	4	2	0	36
Escherichia coli	0	0	1	0	1
Escherichia coli CFT073	0	0	0	0	5
Escherichia coli O15:H12	0	0	1	0	2
Escherichia fergusonii	0	0	1	0	0
Eubacterium sulci ATCC 35585	0	0	0	0	1
Faecalibacterium prausnitzii	0	0	1	0	0
Flavobacterium crocinum	0	0	1	0	0
Fluviicola taffensis DSM 16823	1	0	0	0	0
Frigoribacterium sp. NBH87	1	0	0	0	0
Fusobacterium pseudoperiodonticum	0	0	1	0	0
Gardnerella vaginalis ATCC 14018 = JCM 11026	0	0	0	0	1
Geitlerinema sp. PCC 7407	0	0	3	0	0
Gemella haemolysans	0	0	1	0	0
Gemella sanguinis	0	0	1	0	0
Geobacillus stearothermophilus	0	0	0	0	1
Geodermatophilaceae bacterium NBWT11	1	0	0	0	0
Glutamicibacter arilaitensis Re117	0	0	2	0	0
Glutamicibacter halophytocola	1	0	0	0	0
Glutamicibacter nicotianae	0	0	1	0	0
Gordonia bronchialis	0	0	0	0	2
Gordonia sp. JH63	0	0	1	0	0
Haematobacter massiliensis	0	0	1	0	0
Haemophilus influenzae biotype aegyptius	1	0	0	0	0
Haemophilus parainfluenzae	1	0	0	0	0
Haemophilus parainfluenzae	0	0	1	0	0
Halomonas hydrothermalis	0	0	1	0	0
Herbaspirillum huttiense	0	0	0	0	1
Hydrogenophaga crocea	2	0	0	0	0
Hydrogenophaga sp. PBL-H3	1	0	0	0	0
Hydrogenophilus thermoluteolus	17	0	12	0	0
Hydrogenophilus thermoluteolus	0	0	1	0	0
Hymenobacter taeanensis	0	0	1	0	0
Janibacter indicus	0	0	2	0	1
Janibacter limosus	0	0	2	0	0
Janibacter melonis	1	0	0	0	0
Janibacter sp. YB324	0	0	1	0	0
Janthinobacterium agaricidamnosum	0	0	1	0	0
Jeotgalibaca dankookensis	0	0	1	0	0
Jeotgalibaca porci	0	0	4	0	0
Kaistella haifensis	0	0	3	0	1
Kibdelosporangium phytohabitans	0	0	0	0	1
Klebsiella pneumoniae	0	0	2	0	0
Klebsiella pneumoniae	0	0	1	0	0
Klebsiella pneumoniae	0	0	0	0	1
Klebsiella pneumoniae	0	0	1	0	0
Klebsiella pneumoniae	0	0	1	0	0
Klebsiella pneumoniae	0	0	2	0	0
Klebsiella pneumoniae	0	0	2	0	0
Klebsiella pneumoniae	1	0	4	0	0
Klebsiella pneumoniae subsp. pneumoniae	0	0	1	0	0
Klebsiella pneumoniae subsp. pneumoniae	0	0	1	0	0
Klebsiella sp. WP7-S18-CRE-03	1	0	0	0	0
Klebsiella variicola	0	0	0	0	7
Klebsiella variicola	0	0	1	0	0
Kluyvera intermedia	3	0	0	0	0
Kocuria indica	0	0	0	0	1
Kocuria palustris	4	0	6	0	3
Kocuria rosea	0	0	5	0	1
Kocuria rosea	0	0	1	0	1
Kocuria rosea	1	0	1	0	0
Kocuria sp. BT304	1	0	0	0	1
Kocuria sp. KD4	1	0	0	0	0
Kocuria varians	0	0	0	0	2
Komagataeibacter nataicola	0	0	1	0	0
Kribbella flavida DSM 17836	0	0	0	0	1
Kribbella qitaiheensis	0	0	0	0	1
Kytococcus sedentarius DSM 20547	5	0	19	0	0
Labrys sp. KNU-23	1	0	0	0	0
Lacticaseibacillus paracasei	0	0	0	0	1
Lactobacillus amylovorus	0	0	4	0	0
Lactobacillus amylovorus	0	0	6	0	0
Lactobacillus amylovorus DSM 20531	0	0	3	0	0
Lactobacillus crispatus	1	0	0	0	0
Lactobacillus crispatus	1	0	0	0	0
Lactobacillus helveticus CNRZ32	0	0	1	0	0
Lactococcus cremoris	1	0	0	0	0
Lancefieldella parvula DSM 20469	0	0	0	0	1
Latilactobacillus curvatus	0	0	3	0	0
Latilactobacillus curvatus	0	0	1	0	0
Latilactobacillus sakei	0	0	0	0	1
Latilactobacillus sakei	0	0	1	0	0
Lautropia mirabilis	0	0	3	0	0
Lawsonella clevelandensis	0	0	0	0	1
Leptotrichia buccalis C-1013-b	2	0	0	0	0
Leucobacter muris	0	0	2	0	0
Leuconostoc mesenteroides	0	0	1	0	0
Ligilactobacillus agilis	1	0	0	0	0
Ligilactobacillus animalis	0	0	1	0	0
Ligilactobacillus salivarius	0	0	1	0	0
Luteitalea pratensis	0	0	0	0	2
Lysobacter capsici	1	0	0	0	0
Lysobacter oculi	0	0	1	0	0
Massilia oculi	0	0	2	0	0
Massilia sp. Dwa41.01b	1	0	0	0	1
Mesorhizobium sp. NZP2234	1	0	0	0	0
Mesorhizobium sp. Pch-S	0	0	2	0	0
Mesorhizobium terrae	0	0	0	1	0
Mesorhizobium terrae	1	0	1	0	0
Methylibium petroleiphilum PM1	0	0	1	0	0
Methylobacterium oryzae CBMB20	0	0	1	0	0
Methylobacterium phyllosphaerae	0	0	1	0	0
Methylobacterium radiotolerans JCM 2831	0	0	1	0	0
Methylobacterium sp. XJLW	0	0	1	0	0
Methylophilus sp. TWE2	1	0	0	0	0
Methylorubrum extorquens	0	0	1	0	0
Methylorubrum extorquens AM1	0	0	0	0	1
Methylorubrum extorquens DM4	0	0	0	0	1
Methylorubrum extorquens DM4	0	0	0	0	1
Methylorubrum extorquens PA1	1	0	0	0	0
Methyloversatilis sp. RAC08	0	0	1	0	0
Microbacterium aurum	0	0	2	0	0
Microbacterium chocolatum	0	0	3	0	0
Microbacterium lemovicicum	0	0	1	0	0
Microbacterium lushaniae	1	0	0	0	0
Microbacterium protaetiae	0	0	1	0	0
Microbacterium sediminis	1	0	0	0	0
Microbacterium sp. 10M-3C3	0	0	1	0	0
Microbacterium sp. 1S1	0	0	0	0	1
Microbacterium sp. BH-3-3-3	0	0	2	0	0
Microbacterium sp. No. 7	1	0	0	0	0
Microbacterium sp. Nx66	0	0	1	0	0
Microbacterium sp. PAMC 28756	0	0	0	0	2
Microbacterium sp. Se63.02b	1	0	1	0	0
Microbacterium sp. str. China	0	0	1	0	0
Microcella alkaliphila	1	0	0	0	1
Micrococcus luteus	1	0	2	0	3
Micrococcus luteus	2	0	2	0	0
Micrococcus luteus	4	0	10	0	3
Micrococcus luteus	0	0	7	0	0
Micrococcus luteus	2	0	0	0	0
Micrococcus luteus	1	0	0	0	0
Micrococcus luteus	3	0	6	0	4
Micrococcus luteus	2	0	0	0	3
Micrococcus luteus	2	0	2	0	1
Micrococcus luteus NCTC 2665	0	0	3	0	5
Micrococcus sp. KBS0714	0	0	4	0	1
Micromonospora aurantiaca ATCC 27029	0	0	0	0	1
Micromonospora tulbaghiae	0	0	0	0	5
Mitsuaria sp. 7	1	0	0	0	0
Mogibacterium diversum	0	0	1	0	0
Moraxella osloensis	2	0	5	0	0
Moraxella osloensis	2	0	2	0	0
Moraxella osloensis	1	0	2	0	0
Moraxella osloensis	1	0	0	0	2
Moraxella osloensis	0	0	1	0	0
Moraxella osloensis	0	0	3	0	2
Morganella morganii	1	0	0	0	0
Morganella morganii	1	0	0	0	0
Mucilaginibacter sp. PAMC 26640	2	0	0	0	5
Mycetocola zhujimingii	0	0	1	0	0
Mycobacterium gallinarum	0	0	1	0	0
Mycobacterium lacus	1	0	0	0	0
Mycobacterium leprae	0	0	2	0	0
Mycobacterium lepraemurium	0	0	0	0	1
Mycobacterium simiae	0	0	1	0	0
Mycobacterium sp. JS623	0	0	0	0	1
Mycolicibacterium doricum	1	0	0	0	0
Mycolicibacterium gadium	0	0	2	0	1
Mycolicibacterium insubricum	0	0	0	0	1
Mycolicibacterium phocaicum	0	0	0	0	1
Mycoplasma capricolum subsp. capripneumoniae	0	0	1	0	0
Mycoplasma mycoides subsp. capri str. GM12	0	0	0	0	4
Nakamurella multipartita DSM 44233	4	0	2	0	0
Neisseria elongata	0	0	1	0	0
Neisseria flavescens	0	0	1	0	0
Neisseria gonorrhoeae	0	0	1	0	0
Neisseria gonorrhoeae	0	0	1	0	0
Neisseria sicca	1	0	1	0	0
Neisseria subflava	0	0	0	0	1
Neobacillus thermocopriae	0	0	2	0	0
Neorhizobium sp. NCHU2750	0	0	1	0	0
Nitrobacter hamburgensis X14	0	0	0	0	1
Nitrospirillum amazonense CBAmc	0	0	1	0	0
Nocardia nova SH22a	0	0	1	0	0
Nocardioides anomalus	0	0	0	0	1
Nocardioides cynanchi	0	0	0	0	1
Nocardioides dongkuii	0	0	1	0	0
Nocardioides euryhalodurans	0	0	1	0	0
Nocardioides humi	0	0	1	0	0
Nocardioides ochotonae	0	0	1	0	0
Nocardioides piscis	0	0	1	0	0
Nocardioides sp. dk884	1	0	0	0	0
Nordella sp. HKS 07	1	0	0	0	0
Novosphingobium sp. EMRT-2	1	0	0	0	0
Novosphingobium sp. EMRT-2	1	0	0	0	0
Ochrobactrum sp. MT180101	1	0	1	0	0
Ochrobactrum sp. MT180101	1	0	1	0	0
Ornithinimicrobium flavum	0	0	1	0	0
Ornithinimicrobium pratense	1	0	0	0	0
Ornithinimicrobium sp. HY006	2	0	0	0	0
Oscillatoria acuminata PCC 6304	1	0	0	0	0
Ottowia sp. oral taxon 894	1	0	0	0	1
Paenibacillus sp. B01	1	0	0	0	0
Pandoraea apista	0	0	1	0	0
Pandoraea pnomenusa	2	0	3	0	0
Pannonibacter phragmitetus	1	0	1	0	0
Pantoea agglomerans	0	0	1	0	0
Pantoea eucalypti	1	0	0	0	0
Pantoea sp. MT58	1	0	0	0	0
Pantoea vagans	2	0	0	0	0
Pantoea vagans	0	0	1	0	0
Paraburkholderia phymatum STM815	1	0	0	0	0
Paraburkholderia sp. SOS3	0	0	1	0	0
Paraburkholderia xenovorans LB400	0	1	0	0	0
Paracidovorax avenae ATCC 19860	1	0	0	0	0
Paracoccus liaowanqingii	1	0	1	0	0
Paracoccus mutanolyticus	1	0	0	0	0
Paracoccus pantotrophus	0	0	0	0	1
Paracoccus sanguinis	0	0	1	0	0
Paracoccus sp. Arc7-R13	1	0	3	0	0
Paracoccus sp. Arc7-R13	0	0	2	0	0
Paracoccus sp. Arc7-R13	0	0	0	0	1
Paracoccus sp. Arc7-R13	0	0	1	0	0
Paracoccus yeei	1	0	0	0	0
Paracoccus yeei	1	0	0	0	0
Paucilactobacillus hokkaidonensis JCM 18461	0	0	1	0	0
Paucilactobacillus nenjiangensis	1	0	5	0	0
Pectobacterium parvum	0	0	1	0	0
Pectobacterium versatile	1	0	0	0	0
Peteryoungia desertarenae	1	0	0	0	0
Petrimonas sp. IBARAKI	1	0	0	0	0
Phaeobacter inhibens	0	0	1	0	0
Phocaeicola vulgatus	0	0	1	0	0
Phytohabitans flavus	0	0	1	0	0
Plantibacter sp. PA-3-X8	0	0	0	0	1
Pontibacter russatus	0	0	1	0	0
Porphyrobacter sp. YT40	0	0	1	0	0
Porphyromonas gingivalis	1	0	2	0	0
Porphyromonas gingivalis ATCC 33277	0	0	1	0	0
Prescottella equi 103S	0	0	1	0	0
Prevotella dentalis DSM 3688	0	0	1	0	0
Prevotella jejuni	0	0	1	0	0
Prevotella melaninogenica	1	0	0	0	0
Prevotella melaninogenica	0	0	1	0	0
Prevotella melaninogenica ATCC 25845	0	0	3	0	0
Prevotella melaninogenica ATCC 25845	0	0	2	0	0
Prevotella ruminicola 23	0	0	1	0	0
Priestia flexa	0	0	1	0	0
Propionibacterium freudenreichii	1	0	0	0	0
Propionibacterium freudenreichii	0	0	1	0	0
Pseudarthrobacter phenanthrenivorans Sphe3	0	0	1	0	0
Pseudarthrobacter sp. NIBRBAC000502772	1	0	0	0	0
Pseudoalteromonas piratica	0	0	1	0	0
Pseudoduganella armeniaca	1	0	0	0	0
Pseudomonas aeruginosa	0	0	0	0	1
Pseudomonas aeruginosa	21	0	16	0	3
Pseudomonas aeruginosa	0	0	0	0	1
Pseudomonas aeruginosa	0	0	0	0	12
Pseudomonas aeruginosa	0	0	0	0	1
Pseudomonas aeruginosa	1	0	0	0	0
Pseudomonas aeruginosa	1	0	0	0	1
Pseudomonas aeruginosa	3	0	2	0	0
Pseudomonas aeruginosa	4	0	8	0	0
Pseudomonas aeruginosa	0	0	0	0	1
Pseudomonas aeruginosa	0	0	0	0	2
Pseudomonas aeruginosa	0	0	1	0	0
Pseudomonas aeruginosa	1	0	0	0	0
Pseudomonas aeruginosa	0	0	1	0	0
Pseudomonas aeruginosa	1	0	1	0	0
Pseudomonas aeruginosa	0	0	1	0	0
Pseudomonas aeruginosa C-NN2	0	0	1	0	0
Pseudomonas alcaligenes	1	0	0	0	0
Pseudomonas alcaliphila JAB1	1	0	0	0	5
Pseudomonas azotoformans	0	0	0	0	2
Pseudomonas fluorescens	0	0	0	0	1
Pseudomonas fluorescens	0	0	1	0	0
Pseudomonas graminis	0	0	0	0	1
Pseudomonas knackmussii B13	0	0	1	0	0
Pseudomonas koreensis	0	0	3	0	0
Pseudomonas lurida	1	0	0	0	0
Pseudomonas mendocina	1	0	0	0	1
Pseudomonas mendocina	0	0	0	0	1
Pseudomonas mendocina	0	0	0	0	1
Pseudomonas migulae	0	0	2	0	0
Pseudomonas nitroreducens	0	0	0	0	3
Pseudomonas oleovorans CECT 5344	0	0	0	0	8
Pseudomonas otitidis	0	0	1	0	0
Pseudomonas paraeruginosa	0	0	0	0	2
Pseudomonas plecoglossicida	1	0	0	0	0
Pseudomonas putida	0	0	0	0	2
Pseudomonas putida	0	0	7	0	0
Pseudomonas putida	0	0	2	0	0
Pseudomonas putida	0	0	0	0	2
Pseudomonas putida NBRC 14164	0	0	1	0	2
Pseudomonas putida ND6	0	0	0	0	2
Pseudomonas sediminis	0	0	0	0	3
Pseudomonas sivasensis	1	0	0	0	0
Pseudomonas sp. ADPe	0	0	0	0	1
Pseudomonas sp. CFSAN084952	0	0	1	0	0
Pseudomonas sp. DG56-2	0	0	1	0	0
Pseudomonas sp. FDAARGOS_380	0	0	0	0	1
Pseudomonas sp. gcc21	0	0	1	0	0
Pseudomonas sp. J380	0	0	0	0	2
Pseudomonas sp. OIL-1	1	0	0	0	0
Pseudomonas sp. phDV1	1	0	3	0	13
Pseudomonas sp. SCB32	0	0	0	0	1
Pseudomonas sp. THAF187a	0	0	1	0	2
Pseudomonas sp. VLB120	0	0	0	0	1
Pseudomonas syringae pv. avii	0	0	0	0	1
Pseudomonas syringae pv. tomato	0	0	0	0	1
Pseudomonas tohonis	0	0	1	0	0
Pseudonocardia autotrophica	0	0	1	0	0
Pseudonocardia autotrophica	0	0	1	0	0
Pseudonocardia sp. AL041005-10	0	0	1	0	0
Pseudorhizobium flavum	1	0	0	0	0
Psychrobacter alimentarius	1	0	1	0	0
Psychrobacter sp. 28M-43	3	0	0	0	0
Psychrobacter sp. DAB_AL43B	0	0	2	0	0
Psychrobacter sp. P11G5	0	0	1	0	0
Psychrobacter sp. YP14	0	0	1	0	0
Pulveribacter suum	1	0	0	0	0
Ralstonia mannitolilytica	0	0	1	0	0
Ralstonia pickettii	0	0	2	0	0
Ramlibacter tataouinensis	0	0	0	0	1
Rathayibacter sp. VKM Ac-2760	1	0	0	0	0
Rhizobacter gummiphilus	1	0	0	0	0
Rhizobium leguminosarum	0	0	1	0	0
Rhizobium leguminosarum bv. trifolii	0	0	0	0	1
Rhizobium oryzihabitans	0	0	1	0	0
Rhizobium oryzihabitans	0	0	1	0	0
Rhizobium oryzihabitans	2	0	4	0	0
Rhizobium oryzihabitans	1	0	0	0	0
Rhizobium rhizoryzae	1	0	0	0	0
Rhizobium rhizoryzae	0	0	2	0	0
Rhizobium rhizoryzae	0	0	1	0	0
Rhizobium sp. CIAT894	0	0	1	0	0
Rhizobium sp. Khangiran2	1	0	0	0	0
Rhizobium sp. WL3	1	0	0	0	0
Rhizobium tropici CIAT 899	1	0	0	0	0
Rhodanobacter denitrificans	1	0	0	0	0
Rhodococcus fascians	0	0	0	0	1
Rhodococcus fascians D188	0	0	0	0	2
Rhodococcus jostii RHA1	0	0	0	0	1
Rhodococcus sp. p52	0	0	0	0	2
Rhodococcus triatomae	0	0	0	0	1
Rhodoferax sp. BAB1	0	0	1	0	0
Rhodopseudomonas palustris	0	0	0	0	1
Rhodopseudomonas palustris	1	0	0	0	0
Romboutsia sp. CE17	0	0	2	0	0
Roseburia hominis	0	0	1	0	0
Roseburia intestinalis L1-82	0	0	0	0	1
Roseomonas gilardii	1	0	0	0	0
Roseomonas mucosa	0	0	1	0	0
Roseomonas mucosa	0	0	0	0	1
Roseomonas sp. FDAARGOS_362	1	0	0	0	0
Roseomonas sp. FDAARGOS_362	3	0	0	0	1
Rothia aeria	3	0	0	0	0
Rothia aeria	0	0	2	0	0
Rothia amarae	3	0	1	0	0
Rothia dentocariosa	1	0	0	0	0
Rothia mucilaginosa	1	0	0	0	0
Rothia mucilaginosa	0	0	2	0	0
Rubrivivax gelatinosus IL144	2	0	0	0	0
Runella rosea	2	0	0	0	0
Salinibacterium sp. dk2585	0	0	1	0	0
Salmonella enterica subsp. arizonae serovar 41:z4,z23:-	0	0	1	0	0
Salmonella enterica subsp. enterica serovar 1,4,[5],12:i:-	0	0	0	0	3
Salmonella enterica subsp. enterica serovar 1,4,[5],12:i:-	0	0	0	0	1
Salmonella enterica subsp. enterica serovar Anatum	0	0	1	0	0
Sanguibacter sp. HDW7	0	0	1	0	0
Serinicoccus marinus DSM 15273	1	0	0	0	0
Serinicoccus profundi	0	0	5	0	0
Serpentinimonas maccroryi	1	0	1	0	0
Serratia marcescens	2	0	1	0	0
Shewanella sp. WE21	0	0	1	0	0
Shinella sp. HZN7	1	0	0	0	0
Shouchella clausii	0	0	1	0	0
Sinorhizobium meliloti	1	0	0	0	0
Sinorhizobium meliloti GR4	2	0	0	0	0
Sinorhizobium meliloti RU11/001	1	0	0	0	0
Solidesulfovibrio carbinolicus	1	0	0	0	0
Sorangium cellulosum So ce56	1	0	0	0	0
Sphaerotilus sulfidivorans	1	0	0	0	0
Sphingobacterium sp. B29	0	0	1	0	0
Sphingobacterium thalpophilum	0	0	1	0	0
Sphingobium amiense	1	0	1	0	0
Sphingobium cloacae	0	0	2	0	0
Sphingobium cloacae	0	0	1	0	0
Sphingobium herbicidovorans	2	0	0	0	0
Sphingobium indicum UT26S	1	0	0	0	0
Sphingobium sp. CAP-1	5	0	2	0	0
Sphingobium sp. CAP-1	3	0	0	0	0
Sphingobium sp. EP60837	0	0	1	0	0
Sphingobium sp. MI1205	1	0	0	0	0
Sphingobium sp. YG1	1	0	0	0	0
Sphingobium xenophagum	0	0	1	0	0
Sphingobium yanoikuyae	0	2	0	0	0
Sphingobium yanoikuyae	1	0	0	0	0
Sphingobium yanoikuyae	1	0	0	0	0
Sphingobium yanoikuyae	1	0	0	0	0
Sphingomonas alpina	0	0	1	0	0
Sphingomonas koreensis	3	0	0	0	0
Sphingomonas koreensis	1	0	0	0	0
Sphingomonas melonis	1	0	1	0	0
Sphingomonas melonis TY	2	0	3	0	0
Sphingomonas panacisoli	1	0	0	0	1
Sphingomonas paucimobilis	2	0	0	0	0
Sphingomonas psychrotolerans	1	0	0	0	0
Sphingomonas sanxanigenens DSM 19645 = NX02	0	0	2	0	0
Sphingomonas sanxanigenens DSM 19645 = NX02	1	0	2	0	0
Sphingomonas sp. AAP5	1	0	1	0	0
Sphingomonas sp. FARSPH	34	0	22	0	0
Sphingomonas sp. FARSPH	4	0	2	0	0
Sphingomonas sp. LK11	1	0	0	0	0
Sphingomonas sp. LM7	0	0	1	0	0
Sphingomonas sp. NIC1	1	0	0	0	0
Sphingopyxis alaskensis RB2256	1	0	0	0	0
Sphingopyxis fribergensis	1	0	0	0	0
Sphingopyxis fribergensis	0	0	1	0	0
Sphingopyxis macrogoltabida	0	0	0	0	1
Sphingopyxis macrogoltabida	2	0	1	0	0
Sphingopyxis sp. 113P3	0	0	0	0	1
Sphingopyxis sp. EG6	22	0	8	0	0
Sphingopyxis sp. FD7	0	0	2	0	0
Sphingopyxis sp. OPL5	2	0	0	0	0
Sphingopyxis sp. PAMC25046	1	0	0	0	0
Sphingopyxis sp. QXT-31	0	0	1	0	0
Sphingosinithalassobacter sp. CS137	1	0	0	0	0
Spiroplasma kunkelii CR2-3x	0	0	2	0	0
Spirosoma aerolatum	1	0	2	0	0
Staphylococcus aureus	0	0	1	0	0
Staphylococcus aureus	0	0	0	0	1
Staphylococcus aureus	0	0	1	0	0
Staphylococcus aureus	0	0	0	0	7
Staphylococcus capitis	0	0	1	0	1
Staphylococcus capitis	0	0	0	0	1
Staphylococcus capitis	1	0	4	0	0
Staphylococcus cohnii	0	0	1	0	0
Staphylococcus epidermidis	2	0	7	0	0
Staphylococcus epidermidis	2	0	2	0	0
Staphylococcus epidermidis	0	0	1	0	0
Staphylococcus epidermidis	0	0	2	0	0
Staphylococcus epidermidis	0	0	1	0	0
Staphylococcus epidermidis	0	0	1	0	0
Staphylococcus epidermidis	1	0	0	0	0
Staphylococcus epidermidis PM221	1	0	0	0	0
Staphylococcus epidermidis PM221	0	0	1	0	0
Staphylococcus equorum	0	0	1	0	0
Staphylococcus equorum	0	0	1	0	0
Staphylococcus equorum	0	0	4	0	0
Staphylococcus haemolyticus	0	0	1	0	0
Staphylococcus hominis	0	0	0	0	1
Staphylococcus hominis subsp. hominis	2	0	3	0	1
Staphylococcus pasteuri	0	0	1	0	0
Staphylococcus pasteuri	0	0	0	0	1
Staphylococcus pettenkoferi	0	0	1	0	0
Staphylococcus pseudintermedius	0	0	1	0	0
Staphylococcus saprophyticus	0	0	0	0	1
Staphylococcus sp. AntiMn-1	0	0	13	0	0
Staphylococcus warneri	1	0	0	0	1
Staphylococcus warneri	1	0	0	0	0
Stenotrophomonas acidaminiphila	0	0	5	0	0
Stenotrophomonas maltophilia	0	0	0	0	1
Stenotrophomonas maltophilia	1	0	1	0	0
Stenotrophomonas maltophilia	0	0	0	0	1
Stenotrophomonas maltophilia	1	0	2	0	0
Stenotrophomonas maltophilia	0	0	1	0	0
Stenotrophomonas maltophilia	0	0	0	0	2
Stenotrophomonas sp. ASS1	0	0	0	0	3
Stenotrophomonas sp. CW117	0	0	9	0	0
Stenotrophomonas sp. PAMC25021	0	0	1	0	0
Stenotrophomonas sp. SXG-1	0	0	1	0	0
Steroidobacter denitrificans	0	0	0	0	1
Streptococcus cristatus ATCC 51100	1	0	0	0	0
Streptococcus cristatus ATCC 51100	1	0	0	0	0
Streptococcus gallolyticus	0	0	1	0	0
Streptococcus gallolyticus	0	0	1	0	0
Streptococcus gwangjuense	0	0	1	0	1
Streptococcus infantarius subsp. infantarius CJ18	0	0	2	0	0
Streptococcus mitis	3	0	0	0	0
Streptococcus mitis	0	0	1	0	0
Streptococcus mitis	1	0	0	0	1
Streptococcus mitis	1	0	0	0	0
Streptococcus mitis	2	0	0	0	0
Streptococcus oralis	0	0	1	0	1
Streptococcus oralis	1	0	0	0	1
Streptococcus oralis subsp. tigurinus	1	0	1	0	0
Streptococcus oralis Uo5	0	0	1	0	1
Streptococcus parasanguinis ATCC 15912	0	0	1	0	0
Streptococcus pneumoniae	1	0	1	0	0
Streptococcus pneumoniae JJA	1	0	0	0	0
Streptococcus pyogenes	1	0	0	0	0
Streptococcus salivarius	0	0	1	0	0
Streptococcus sanguinis	0	0	1	0	0
Streptococcus sanguinis	0	0	2	0	0
Streptococcus sanguinis	1	0	0	0	0
Streptococcus sp. 116-D4	0	0	0	0	1
Streptococcus sp. 1643	0	0	1	0	0
Streptococcus sp. LPB0220	0	0	1	0	1
Streptococcus suis SC070731	0	0	0	0	2
Streptococcus thermophilus	0	0	1	0	0
Streptococcus thermophilus	0	0	1	0	0
Streptococcus thermophilus	0	0	0	0	1
Streptococcus vestibularis	0	0	1	0	0
Streptomyces albus	1	0	0	0	0
Streptomyces chartreusis	0	0	1	0	0
Streptomyces clavuligerus	0	0	0	0	1
Streptomyces gilvosporeus	0	0	1	0	0
Streptomyces globosus	1	0	0	0	0
Streptomyces harbinensis	1	0	0	0	0
Streptomyces lividans TK24	1	0	0	0	0
Streptomyces nigra	0	0	1	0	0
Streptomyces sp. CB04723	1	0	1	0	0
Streptomyces sp. CLI2509	0	0	1	0	0
Streptomyces sp. KPB2	0	0	1	0	0
Streptomyces sp. NA02950	0	0	1	0	0
Streptomyces sp. S063	0	0	1	0	0
Streptomyces sp. Sge12	0	0	0	0	1
Streptomyces sp. Tue 6075	0	0	1	0	0
Streptomyces sp. VN1	1	0	0	0	0
Streptomyces tendae	0	0	1	0	0
Streptomyces xinghaiensis S187	0	0	1	0	0
Stutzerimonas balearica	0	0	1	0	1
Stutzerimonas balearica DSM 6083	0	0	1	0	2
Stutzerimonas degradans	0	0	3	0	6
Stutzerimonas degradans	0	0	12	0	15
Stutzerimonas stutzeri	0	0	2	0	2
Stutzerimonas stutzeri DSM 10701	1	0	1	0	0
Stutzerimonas stutzeri DSM 4166	0	0	2	0	4
Stutzerimonas stutzeri RCH2	0	0	1	0	0
Sulfuricystis thermophila	7	0	2	0	0
Sulfuritortus calidifontis	2	0	4	0	0
Synechococcus sp. NIES-970	1	0	0	0	0
Tessaracoccus lapidicaptus	0	0	1	0	0
Tessaracoccus timonensis	0	0	1	0	0
Thauera sp. MZ1T	0	0	1	0	1
Thermus aquaticus Y51MC23	0	0	0	0	25
Thermus scotoductus SA-01	8	0	3	0	0
Thermus thermophilus	1	0	0	0	0
Thermus thermophilus	1	0	0	0	0
Thermus thermophilus HB8	1	0	0	0	0
Thermus thermophilus JL-18	1	0	0	0	0
Tsukamurella paurometabola DSM 20162	0	0	0	0	4
Tsuneonella dongtanensis	0	0	1	0	0
uncultured Sphingopyxis sp.	1	0	1	0	0
Variovorax paradoxus B4	0	0	1	0	0
Variovorax sp. PBL-E5	0	0	1	0	0
Variovorax sp. PMC12	1	0	0	0	0
Veillonella atypica	0	0	1	0	0
Veillonella nakazawae	0	0	2	0	0
Weissella confusa	0	0	0	0	1
Weissella confusa	0	0	0	0	1
Weissella soli	0	0	1	0	0
Wolbachia endosymbiont of Drosophila simulans wHa	0	0	1	0	0
Wolbachia pipientis	0	0	1	0	0
Wujia chipingensis	0	0	1	0	0
Xanthobacter autotrophicus Py2	1	0	1	0	0
Xanthomonas campestris	1	0	2	1	7
Xanthomonas campestris pv. campestris	1	1	0	0	17
Xanthomonas campestris pv. raphani 756C	0	0	1	0	0
Xanthomonas citri pv. aurantifolii	0	0	0	0	1
Xanthomonas citri pv. citri	0	0	1	0	0

## Sheet: NC Kraken
Supplementary Table 5
Kraken2 result table of negative controls.
Genus	VNCE1	VNCL1	VNCE2	VNCL2	KNC1
Staphylococcus	24	0	67	0	442924
Mammaliicoccus	1	0	0	0	29
Bacillus	4	0	3	0	2226
Neobacillus	0	0	0	0	48
Geobacillus	0	0	2	0	20
Priestia	0	0	1	0	17
Cytobacillus	0	0	0	0	11
Virgibacillus	0	0	0	0	2
Paenibacillus	4	0	0	0	27
Brevibacillus	1	0	0	0	9
Cohnella	0	0	0	0	1
Planococcus	0	0	2	0	25
Sporosarcina	0	0	0	0	6
Tumebacillus	0	0	0	0	7
Alicyclobacillus	0	0	0	0	1
Enterococcus	1	0	9	0	1770
Lacticaseibacillus	0	0	0	0	153
Lactobacillus	2	0	14	0	39
Ligilactobacillus	1	0	1	0	30
Weissella	0	0	1	0	12
Furfurilactobacillus	0	0	0	0	9
Streptococcus	17	0	131	0	200
Dolosigranulum	3	0	0	0	21
Faecalibacterium	0	0	2	0	131
Acetivibrio	0	0	0	0	15
Anaerotruncus	0	0	0	0	9
Thermoclostridium	0	0	0	0	1
Ethanoligenens	0	0	0	0	1
Blautia	1	0	0	0	58
Wujia	0	0	1	0	36
Mediterraneibacter	0	0	2	0	13
Lachnoclostridium	0	0	0	0	8
Dorea	0	0	0	0	6
Simiaoa	0	0	0	0	6
Pseudobutyrivibrio	0	0	1	0	1
Lacrimispora	0	0	0	0	1
Enterocloster	0	0	0	0	1
Clostridioides	0	0	0	0	103
Romboutsia	0	0	0	0	6
Clostridium	1	1	0	0	31
Crassaminicella	0	0	0	0	3
Acetobacterium	0	0	0	0	7
Eubacterium	0	0	0	0	1
Caldanaerobacter	0	0	0	0	7
Finegoldia	0	0	0	0	43
Intestinibaculum	0	0	0	0	15
Phascolarctobacterium	0	0	0	0	3
Selenomonas	1	0	0	0	1
Mycobacterium	6	0	10	0	24791
Mycolicibacterium	8	0	18	1	94
Mycolicibacillus	0	0	0	0	1
Hoyosella	0	0	0	0	1
Corynebacterium	34	1	101	0	202
Rhodococcus	2	0	5	0	32
Nocardia	7	0	6	0	25
Prescottella	1	0	0	0	15
Gordonia	2	0	6	0	61
Skermania	0	0	0	0	1
Tsukamurella	0	0	0	0	13
Lawsonella	0	0	1	0	3
Streptomyces	48	0	51	0	732
Kitasatospora	0	0	3	0	18
Yinghuangia	0	0	1	0	7
Actinacidiphila	0	0	1	0	2
Streptantibioticus	0	0	0	0	2
Cutibacterium	98	2	606	0	350
Propionibacterium	0	0	1	0	33
Tessaracoccus	0	0	3	0	7
Propioniciclava	0	0	9	0	4
Auraticoccus	0	0	0	0	2
Microlunatus	0	0	2	0	2
Nocardioides	24	0	49	0	89
Solicola	0	0	0	0	12
Aeromicrobium	1	0	2	0	7
Friedmanniella	0	0	1	0	4
Marmoricola	0	0	2	0	3
Kribbella	1	0	2	0	61
Arthrobacter	8	0	21	0	80
Micrococcus	37	2	72	0	70
Kocuria	6	0	15	0	32
Pseudarthrobacter	0	0	3	0	4
Sinomonas	1	0	0	0	3
Paeniglutamicibacter	0	0	0	0	2
Rothia	9	0	12	0	2
Microbacterium	26	0	34	0	50
Agrococcus	13	0	2	0	17
Agromyces	4	0	2	0	13
Clavibacter	0	0	0	0	9
Protaetiibacter	0	0	0	0	8
Rathayibacter	0	0	1	0	7
Microcella	1	0	4	0	7
Cryobacterium	2	0	2	0	6
Salinibacterium	0	0	1	0	5
Leifsonia	1	0	0	0	4
Frigoribacterium	9	0	0	0	3
Curtobacterium	6	0	2	0	2
Microterricola	0	0	1	0	1
Homoserinibacter	0	0	0	0	1
Herbiconiux	1	0	0	0	1
Gryllotalpicola	0	0	0	0	1
Diaminobutyricimonas	0	0	0	0	1
Humibacter	0	0	0	0	1
Frondihabitans	4	0	0	0	1
Subtercola	0	0	0	0	1
Leucobacter	0	0	2	0	1
Cellulomonas	2	0	6	0	25
Janibacter	3	0	18	0	5
Phycicoccus	2	0	5	0	5
Tetrasphaera	1	0	0	0	4
Arsenicicoccus	0	0	1	0	1
Pedococcus	0	0	0	0	1
Intrasporangium	0	0	2	0	1
Brevibacterium	4	0	22	0	11
Cellulosimicrobium	0	0	2	0	6
Isoptericola	0	0	1	0	2
Xylanimonas	0	0	0	0	1
Luteipulveratus	0	0	0	0	4
Yimella	0	0	0	0	1
Allobranchiibius	0	0	0	0	1
Brachybacterium	3	0	22	0	6
Ornithinimicrobium	11	0	7	0	2
Serinicoccus	0	0	7	0	1
Kytococcus	5	0	28	0	3
Gephyromycinifex	0	0	1	0	3
Luteimicrobium	0	0	0	0	1
Ruania	0	0	1	0	1
Amycolatopsis	13	0	5	0	96
Pseudonocardia	19	0	19	0	36
Saccharothrix	1	0	1	0	23
Saccharopolyspora	7	0	6	0	19
Kutzneria	2	0	0	0	15
Actinosynnema	0	0	2	0	6
Alloactinosynnema	0	0	0	0	6
Saccharomonospora	1	0	0	0	6
Lentzea	2	0	0	0	4
Kibdelosporangium	0	0	0	0	4
Allokutzneria	0	0	0	0	4
Actinokineospora	2	0	4	0	3
Allosaccharopolyspora	1	0	0	0	3
Prauserella	0	0	0	0	2
Actinoalloteichus	0	0	0	0	1
Micromonospora	3	0	8	0	77
Actinoplanes	1	0	2	0	20
Dactylosporangium	1	0	3	0	14
Phytohabitans	0	0	0	0	8
Catellatospora	1	0	0	0	7
Plantactinospora	0	0	0	0	5
Polymorphospora	0	0	1	0	1
Couchioplanes	1	0	1	0	1
Salinispora	0	0	0	0	1
Actinocatenispora	1	0	0	0	1
Actinomadura	4	0	2	0	26
Thermomonospora	1	0	0	0	17
Nonomuraea	1	0	2	0	14
Streptosporangium	1	0	1	0	11
Thermobispora	0	0	0	0	2
Nocardiopsis	0	0	1	0	4
Streptomonospora	1	0	0	0	4
Thermobifida	0	0	3	0	4
Modestobacter	0	0	2	0	12
Blastococcus	0	0	5	0	7
Geodermatophilus	0	0	1	0	5
Actinomyces	6	0	1	0	8
Schaalia	1	0	1	0	5
Flaviflexus	0	0	2	0	1
Bifidobacterium	2	0	7	0	6
Gardnerella	1	0	0	0	5
Frankia	0	0	0	0	8
Nakamurella	5	0	2	0	6
Jiangella	6	0	0	0	5
Epidermidibacterium	1	0	0	0	3
Kineococcus	0	0	0	0	1
Jatrophihabitans	1	0	0	0	1
Natronoglycomyces	0	0	0	0	1
Conexibacter	1	0	1	0	32
Capillimicrobium	1	0	0	0	10
Paraconexibacter	0	0	0	0	1
Miltoncostaea	2	0	0	0	11
Baekduia	0	0	2	0	25
Rubrobacter	0	0	2	0	6
Aquihabitans	0	0	0	0	7
Iamia	0	0	4	0	2
Actinomarinicola	0	0	0	0	1
Ilumatobacter	0	0	0	0	3
Acidimicrobium	0	0	0	0	1
Berryella	0	0	0	0	11
Lancefieldella	0	0	0	0	2
Egicoccus	0	0	0	0	5
Thermus	14	0	4	0	32
Meiothermus	0	0	0	0	1
Deinococcus	6	0	3	0	8
Synechococcus	4	0	1	0	3
Chamaesiphon	0	0	0	0	2
Parasynechococcus	0	0	0	0	1
Nostoc	0	0	1	0	2
Calothrix	0	0	0	0	1
Scytonema	0	0	1	0	1
Pseudanabaena	0	0	0	0	1
Gloeobacter	0	0	0	0	1
Mycoplasma	0	0	0	0	3
Mycoplasmopsis	0	0	0	0	2
Mesomycoplasma	0	0	0	0	1
Spiroplasma	0	0	0	0	1
Alteracholeplasma	0	0	0	0	1
Tepidiforma	1	0	0	0	2
Candidatus Promineofilum	0	0	0	0	2
Sphaerobacter	3	0	0	0	3
Fimbriimonas	0	0	0	0	1
Klebsiella	0	0	29	0	205112
Salmonella	0	0	0	0	12713
Escherichia	13	37	0	0	8986
Pluralibacter	0	0	0	0	19
Kosakonia	2	0	0	0	14
Candidatus Purcelliella	0	0	0	0	4
Yersinia	0	0	0	0	201
Serratia	0	0	0	0	150
Proteus	2	0	1	0	173
Providencia	0	0	0	0	20
Photorhabdus	0	0	0	0	4
Arsenophonus	1	0	0	0	4
Pantoea	5	0	3	0	46
Tatumella	0	0	0	0	8
Pectobacterium	0	0	0	0	38
Dickeya	0	0	0	0	4
Musicola	0	0	0	0	1
Pseudomonas	41	0	80	0	7270
Stutzerimonas	1	0	25	0	142
Azotobacter	0	0	0	0	7
Marinobacter	0	0	2	0	2
Xanthomonas	5	1	5	1	292
Stenotrophomonas	8	0	37	0	285
Lysobacter	2	0	4	0	57
Xylella	0	0	0	0	21
Thermomonas	1	0	2	0	19
Luteimonas	3	0	5	1	11
Pseudolysobacter	0	0	0	0	1
Luteibacter	0	0	0	0	13
Dyella	0	0	0	0	7
Rhodanobacter	0	0	1	0	7
Frateuria	0	0	0	0	5
Dokdonella	1	0	0	0	4
Aerosticca	0	0	0	0	3
Tahibacter	0	0	0	0	2
Aeromonas	10	0	6	0	684
Tolumonas	0	0	0	0	4
Acinetobacter	25	0	58	0	513
Moraxella	6	0	16	0	23
Psychrobacter	11	0	28	0	5
Alcanivorax	0	0	0	0	35
Halomonas	4	0	25	0	21
Kushneria	0	0	0	0	5
Salinicola	0	0	0	0	2
Marinobacterium	0	0	0	0	1
Nitrincola	0	0	0	0	1
Endozoicomonas	1	0	0	0	2
Acidihalobacter	0	0	0	0	13
Thioalkalivibrio	0	0	1	0	8
Rheinheimera	0	0	1	0	4
Thiocapsa	0	0	0	0	3
Allochromatium	0	0	0	0	2
Caldichromatium	0	0	0	0	2
Nitrosococcus	0	0	0	0	1
Guyparkeria	0	0	0	0	5
Thiohalobacter	0	0	0	0	3
Pseudoalteromonas	0	0	2	0	13
Thalassomonas	0	0	0	0	4
Thalassotalea	0	0	0	0	2
Shewanella	1	0	0	0	3
Vibrio	0	0	0	0	15
Paraphotobacterium	0	0	0	0	6
Sinimarinibacterium	0	0	0	0	10
Solimonas	0	0	0	0	1
Steroidobacter	0	0	0	0	7
Methylophaga	0	0	0	0	9
Piscirickettsia	0	0	0	0	4
Thiosulfativibrio	0	0	0	0	2
Gilliamella	0	0	0	0	13
Methylomonas	0	0	0	0	5
Methylococcus	0	0	0	0	4
Methylomicrobium	0	0	0	0	3
Microbulbifer	0	0	0	0	3
Spongiibacter	0	0	0	0	1
Teredinibacter	0	0	0	0	1
Legionella	1	0	0	0	4
Aquicella	0	0	0	0	1
Suttonella	0	0	0	0	3
Candidatus Vesicomyosocius	0	0	0	0	1
Sulfurifustis	0	0	0	0	1
Bradyrhizobium	61	0	67	0	4637
Rhodopseudomonas	2	0	4	0	20
Variibacter	0	0	0	0	4
Afipia	0	0	0	0	4
Nitrobacter	0	0	0	0	2
Rhizobium	21	0	30	0	286
Agrobacterium	8	0	6	0	41
Sinorhizobium	6	0	3	0	17
Ensifer	2	0	1	0	11
Shinella	4	0	2	0	9
Mesorhizobium	7	0	9	1	63
Aquibium	0	0	0	0	9
Nitratireductor	1	0	1	0	5
Phyllobacterium	2	0	0	0	2
Hoeflea	0	0	0	0	1
Roseitalea	0	0	0	0	1
Methylobacterium	10	0	16	0	51
Methylorubrum	0	0	0	0	19
Microvirga	2	0	5	0	9
Brucella	2	0	4	0	71
Ancylobacter	0	0	0	0	17
Xanthobacter	1	0	0	0	10
Pseudolabrys	0	0	0	0	7
Labrys	0	0	0	0	6
Starkeya	0	0	0	0	6
Azorhizobium	0	0	0	0	3
Bosea	11	0	11	0	29
Hyphomicrobium	1	0	1	0	15
Rhodoplanes	1	0	0	0	7
Rhodomicrobium	0	0	1	0	1
Methyloligella	0	0	0	0	1
Filomicrobium	0	0	0	0	1
Aureimonas	1	0	2	0	12
Jiella	0	0	0	0	6
Devosia	3	0	7	0	15
Pelagibacterium	0	0	0	0	1
Nordella	0	0	0	0	8
Pseudorhodoplanes	0	0	0	0	2
Stappia	0	0	1	0	6
Roseibium	1	0	0	1	2
Chenggangzhangella	0	0	0	0	5
Methylocystis	0	0	1	0	3
Phreatobacter	1	0	0	0	8
Blastochloris	0	0	0	0	5
Methylocella	0	0	0	0	2
Beijerinckia	0	0	0	0	1
Hartmannibacter	0	0	0	0	4
Parvibaculum	0	0	1	0	1
Kaustia	0	0	0	0	1
Chelatococcus	0	0	0	0	1
Acuticoccus	0	0	0	0	1
Rhodovulum	0	0	0	0	280
Paracoccus	12	0	25	0	267
Brevirhabdus	0	0	0	0	8
Thioclava	0	0	0	0	2
Polymorphum	1	0	0	0	1
Cereibacter	1	0	3	0	1
Pikeienuella	0	0	0	0	1
Pelagovum	0	0	0	0	1
Gemmobacter	0	0	1	0	1
Phaeobacter	0	0	1	0	9
Leisingera	0	0	0	0	7
Roseovarius	0	0	0	0	5
Salipiger	0	0	0	0	5
Sulfitobacter	0	0	1	0	3
Mameliella	0	0	0	0	2
Ketogulonicigenium	0	0	0	0	1
Sagittula	0	0	0	0	1
Roseivivax	0	0	0	0	1
Sphingomonas	91	0	74	0	250
Sphingobium	31	0	15	0	55
Novosphingobium	1	0	0	0	34
Sphingopyxis	41	0	24	0	29
Sphingorhabdus	0	0	1	0	4
Sphingosinithalassobacter	1	0	0	0	1
Parasphingorhabdus	0	0	0	0	1
Rhizorhabdus	0	0	1	0	1
Hankyongella	0	0	0	0	1
Croceicoccus	0	0	0	0	28
Qipengyuania	1	0	2	0	17
Erythrobacter	2	0	1	0	4
Altererythrobacter	0	0	0	0	3
Croceibacterium	0	0	0	0	3
Sphingosinicella	1	0	0	0	6
Zymomonas	0	0	0	0	2
Azospirillum	4	0	0	0	277
Skermanella	1	0	2	0	4
Nitrospirillum	0	0	1	0	3
Niveispirillum	0	0	0	0	1
Roseomonas	7	0	4	0	34
Roseococcus	0	0	0	0	5
Acidiphilium	0	0	0	0	5
Rhodovastum	0	0	0	0	1
Formicincola	0	0	0	0	1
Acidibrevibacterium	0	0	0	0	1
Lichenicola	0	0	0	0	1
Magnetospirillum	0	0	0	0	13
Rhodospirillum	0	0	0	0	10
Hypericibacter	0	0	1	0	9
Pararhodospirillum	0	0	0	0	1
Stella	0	0	0	0	5
Brevundimonas	13	1	19	0	42
Caulobacter	38	0	14	0	8
Phenylobacterium	1	0	0	0	1
Asticcacaulis	10	0	13	0	1
Luteithermobacter	0	0	0	0	7
Candidatus Pelagibacter	0	0	0	0	1
Glycocaulis	0	0	0	0	1
Candidatus Sneabacter	0	0	0	0	1
Burkholderia	2817	3	2578	7	1743
Cupriavidus	3	1	4	4	1315
Paraburkholderia	3	1	0	0	43
Ralstonia	0	0	3	0	26
Pandoraea	1	0	3	0	12
Caballeronia	0	0	0	0	10
Chitinimonas	0	0	0	0	9
Polynucleobacter	0	0	0	0	2
Acidovorax	70	1	39	0	191
Hydrogenophaga	4	0	2	0	168
Variovorax	9	0	10	0	168
Diaphorobacter	78	0	84	0	79
Delftia	2	0	4	0	50
Comamonas	16	0	14	0	31
Simplicispira	0	0	0	0	23
Melaminivora	0	0	0	0	17
Kinneretia	1	0	1	0	17
Ramlibacter	2	0	1	0	13
Alicycliphilus	0	0	8	0	11
Serpentinimonas	0	0	1	0	9
Rhodoferax	1	0	3	0	4
Verminephrobacter	0	0	0	0	3
Polaromonas	0	0	0	0	1
Achromobacter	0	6	4	0	25
Bordetella	0	0	3	0	25
Alcaligenes	1	0	0	7	20
Orrella	0	0	0	0	6
Pigmentiphaga	0	0	1	0	5
Advenella	0	0	0	0	1
Massilia	8	0	7	0	17
Pseudoduganella	1	0	1	0	11
Duganella	0	0	1	0	5
Janthinobacterium	0	0	0	0	16
Herbaspirillum	1	0	0	0	14
Oxalobacter	0	0	1	0	3
Collimonas	0	0	0	0	1
Sphaerotilus	1	0	0	0	31
Caldimonas	2	0	3	0	4
Roseateles	0	0	0	0	3
Schlegelella	15	0	28	0	3
Tepidimonas	1	0	6	0	8
Leptothrix	0	0	0	0	4
Rhizobacter	0	0	2	0	3
Xylophilus	0	0	1	0	2
Sutterella	0	0	0	0	3
Thauera	0	0	1	0	23
Pseudazoarcus	0	0	0	0	7
Azoarcus	0	0	1	0	3
Parazoarcus	0	0	0	0	2
Dechloromonas	2	0	1	0	4
Ferribacterium	0	0	0	0	4
Aromatoleum	0	0	0	0	5
Azospira	0	0	4	0	2
Neisseria	1	0	6	0	28
Vitreoscilla	0	0	1	0	1
Chromobacterium	0	0	2	0	3
Pseudogulbenkiania	0	0	0	0	2
Microvirgula	0	0	0	0	1
Usitatibacter	0	0	0	0	9
Denitratisoma	0	0	1	0	3
Methyloversatilis	2	0	2	0	1
Sterolibacterium	0	0	0	0	1
Sideroxyarcus	0	0	0	0	1
Sideroxydans	0	0	0	0	1
Sulfuritortus	1	0	1	0	2
Sulfurimicrobium	0	0	1	0	1
Nitrosospira	0	0	0	0	1
Candidatus Nasuia	0	0	0	0	3
Casimicrobium	0	0	1	0	1
Acidithiobacillus	0	0	0	0	1
Pelobacter	0	0	0	0	255
Desulfovibrio	0	0	0	0	19
Oceanidesulfovibrio	0	0	0	0	1
Desulfomarina	0	0	0	0	2
Desulfolithobacter	0	0	0	0	1
Syntrophus	0	0	0	0	3
Desulfoglaeba	0	0	0	0	1
Desulfosudis	0	0	0	0	1
Flavobacterium	1	0	5	0	25
Nonlabens	0	0	0	0	5
Psychroserpens	0	0	0	0	4
Cellulophaga	0	0	0	0	4
Capnocytophaga	0	0	0	0	2
Winogradskyella	0	0	0	0	1
Myroides	0	0	0	0	1
Urechidicola	0	0	0	0	1
Muricauda	0	0	0	0	1
Chryseobacterium	5	0	16	0	8
Epilithonimonas	3	0	1	0	4
Cloacibacterium	10	0	12	0	3
Elizabethkingia	0	0	0	0	1
Owenweeksia	0	0	0	0	2
Blattabacterium	2	0	0	0	2
Parvicella	0	0	0	0	1
Bacteroides	0	0	0	0	14
Prevotella	2	0	20	0	13
Tenuifilum	0	0	0	0	6
Alistipes	0	0	0	0	3
Butyricimonas	0	0	0	0	1
Hymenobacter	2	0	1	0	5
Adhaeribacter	0	0	1	0	1
Tellurirhabdus	0	0	0	0	3
Rhodocytophaga	0	0	0	0	1
Dyadobacter	0	0	0	0	1
Arcticibacterium	0	0	0	0	1
Flammeovirga	0	0	0	0	2
Algoriphagus	0	0	0	0	1
Chryseolinea	0	0	0	0	1
Rhodothermus	0	0	0	0	6
Rhodocaloribacter	0	0	0	0	2
Pedobacter	0	0	1	0	2
Mucilaginibacter	0	0	0	0	1
Niabella	0	0	0	0	1
Lacibacter	0	0	0	0	1
Gemmatirosa	0	0	0	0	15
Gemmatimonas	0	0	0	0	8
Anaeromyxobacter	1	0	2	0	33
Myxococcus	0	0	0	0	16
Corallococcus	1	0	1	0	7
Archangium	0	0	0	0	7
Cystobacter	0	0	0	0	2
Stigmatella	0	0	1	0	1
Vulgatibacter	0	0	0	0	8
Sandaracinus	0	0	0	0	13
Sorangium	2	0	1	0	8
Polyangium	0	0	2	0	3
Labilithrix	0	0	0	0	1
Haliangium	1	0	0	0	7
Nannocystis	0	0	0	0	2
Fusobacterium	0	0	1	0	83
Aliarcobacter	0	0	0	0	55
Arcobacter	0	0	0	0	7
Campylobacter	0	0	2	0	9
Helicobacter	0	0	0	0	5
Tautonia	0	0	1	0	7
Aquisphaera	0	0	0	0	5
Paludisphaera	0	0	0	0	1
Singulisphaera	0	0	0	0	1
Isosphaera	0	0	0	0	1
Urbifossiella	0	0	0	0	5
Gemmata	0	0	0	0	2
Limnoglobus	0	0	0	0	2
Tuwongella	0	0	0	0	1
Telmatocola	0	0	0	0	1
Rhodopirellula	0	0	0	0	4
Stieleria	0	0	0	0	2
Blastopirellula	0	0	0	0	1
Roseimaritima	0	0	0	0	1
Lacipirellula	0	0	0	0	1
Gimesia	0	0	0	0	2
Caulifigura	0	0	0	0	1
Planctomyces	0	0	0	0	1
Luteolibacter	0	0	0	0	3
Akkermansia	0	0	2	0	1
Lacunisphaera	1	0	0	0	1
Horticoccus	0	0	0	0	1
Candidatus Xiphinematobacter	0	0	0	0	1
Lentisphaera	0	0	0	0	1
Luteitalea	0	0	0	0	33
Occallatibacter	0	0	0	0	3
Granulicella	1	0	0	0	2
Terriglobus	1	0	0	0	2
Edaphobacter	0	0	0	0	1
Alloacidobacterium	0	0	0	0	1
Paludibaculum	0	0	0	0	1
Sphaerochaeta	0	0	0	0	5
Spirochaeta	0	0	0	0	2
Leptospira	1	0	0	0	3
Brachyspira	0	0	0	0	1
Nitrospira	0	0	0	0	10
Jonquetella	0	0	0	0	6
Aminithiophilus	0	0	0	0	1
Caldithrix	0	0	0	0	3
Hydrogenobacter	0	0	0	0	1
Lautropia	1	0	5	0
Ottowia	4	0	1	0
Aquincola	3	0	4	0
Rubrivivax	2	0	1	0
Aquabacterium	1	0	1	0
Paucibacter	1	0	0	0
Methylophilus	2	0	2	0
Eikenella	1	0	0	0
Laribacter	1	0	0	0
Novosphingopyxis	1	0	0	0
Tsuneonella	1	0	1	0
Pseudorhizobium	2	0	0	0
Neorhizobium	2	0	5	0
Peteryoungia	1	0	0	0
Methylovirgula	1	0	0	0
Tabrizicola	2	0	0	0
Silicimonas	2	0	0	0
Pukyongiella	1	0	1	0
Cognatishimia	1	0	0	0
Aristophania	1	0	0	0
Candidatus Viadribacter	1	0	0	0
Rickettsia	1	0	1	0
Denitrificimonas	1	0	0	0
Thiopseudomonas	1	0	0	0
Kluyvera	1	0	0	0
Morganella	7	0	1	0
Pseudoxanthomonas	2	0	4	0
Haemophilus	2	0	2	0
Pasteurella	1	0	0	0
Sulfurivermis	2	0	2	0
Gallaecimonas	1	0	0	0
Hydrogenophilus	18	0	14	0
Chryseoglobus	1	0	0	0
Glaciihabitans	1	0	0	0
Citricoccus	1	0	3	3
Glutamicibacter	1	0	5	0
Dermabacter	1	0	0	0
Actinotalea	1	0	0	0
Georgenia	2	0	3	0
Mycobacteroides	1	0	3	0
Mycolicibacter	1	0	1	0
Dietzia	5	0	13	0
Streptacidiphilus	4	0	0	0
Spiractinospora	1	0	0	0
Thermophilibacter	1	0	0	0
Slackia	1	0	0	0
Jeotgalicoccus	2	0	13	0
Lysinibacillus	1	0	1	0
Anoxybacillus	1	0	1	0
Lentibacillus	1	0	0	0
Gemella	3	0	1	0
Lactococcus	2	0	1	0
Granulicatella	2	0	0	0
Paucilactobacillus	1	0	7	0
Tetragenococcus	1	0	0	0
Aerococcus	1	0	1	0
Caloramator	1	0	0	0
Dysosmobacter	1	0	0	0
Parvimonas	1	0	0	0
Halomicronema	1	0	0	0
Kaistella	1	0	5	0
Formosa	1	0	0	0
Fluviicola	1	0	0	0
Cytophaga	2	0	0	0
Spirosoma	1	0	5	0
Nibribacter	1	0	0	0
Runella	2	0	0	0
Sphingobacterium	3	0	2	0
Opitutus	1	0	0	0
Candidatus Protochlamydia	2	0	0	0
Solidesulfovibrio	1	0	1	0
Pseudodesulfovibrio	1	0	0	0
Desulforapulum	1	0	0	0
Leptotrichia	2	0	0	0
Bacteriovorax	1	0	0	0
Aquifex	1	0	0	0
Limnohabitans	0	0	1	0
Ideonella	0	0	1	0
Castellaniella	0	0	5	0
Thiomonas	0	0	1	0
Kingella	0	0	1	0
Crenobacter	0	0	1	0
Niveibacterium	0	0	1	0
Sulfuriferula	0	0	1	0
Pararhizobium	0	0	2	0
Oricola	0	0	1	0
Paradevosia	0	0	1	0
Martelella	0	0	1	0
Breoghania	0	0	2	0
Methylosinus	0	0	1	0
Paroceanicella	0	0	2	0
Tritonibacter	0	0	1	0
Jannaschia	0	0	2	0
Antarctobacter	0	0	1	0
Indioceanicola	0	0	2	0
Marinicauda	0	0	2	0
Parvularcula	0	0	1	0
Hyphomonas	0	0	1	0
Halopseudomonas	0	0	1	0
Enterobacter	0	0	9	0
Duffyella	0	0	1	0
Rahnella	0	0	1	0
Candidatus Portiera	0	0	1	0
Litorivicinus	0	0	1	0
Thiodictyon	0	0	1	0
Saliniradius	0	0	1	0
Kangiella	0	0	1	0
Simiduia	0	0	1	0
Flagellatimonas	0	0	1	0
Raineyella	0	0	1	0
Mumia	0	0	2	0
Pimelobacter	0	0	1	0
Cnuibacter	0	0	2	0
Gulosibacter	0	0	1	0
Mycetocola	0	0	1	0
Pseudoclavibacter	0	0	1	0
Beutenbergia	0	0	2	0
Stackebrandtia	0	0	1	0
Collinsella	0	0	1	0
Latilactobacillus	0	0	14	0
Leuconostoc	0	0	2	0
Limosilactobacillus	0	0	2	0
Loigolactobacillus	0	0	1	0
Vagococcus	0	0	1	0
Jeotgalibaca	0	0	7	0
Salinicoccus	0	0	1	0
Alkalihalobacillus	0	0	3	0
Peribacillus	0	0	1	0
Listeria	0	0	2	0
Exiguobacterium	0	0	1	0
Saccharibacillus	0	0	1	0
Acutalibacter	0	0	1	0
Mogibacterium	0	0	1	0
Sarcina	0	0	1	0
Veillonella	0	0	4	0
Trichormus	0	0	1	0
Tolypothrix	0	0	1	0
Fischerella	0	0	1	0
Geitlerinema	0	0	3	0
Gloeothece	0	0	2	0
Gloeocapsa	0	0	1	0
Thermostichus	0	0	1	0
Stanieria	0	0	1	0
Empedobacter	0	0	1	0
Zunongwangia	0	0	2	0
Porphyromonas	0	0	2	0
Phocaeicola	0	0	1	0
Muribaculum	0	0	1	0
Pontibacter	0	0	3	0
Larkinella	0	0	1	0
Chitinophaga	0	0	1	0
Ignavibacterium	0	0	1	0
Nibricoccus	0	0	1	0
Bremerella	0	0	1	0
Sulfurimonas	0	0	1	0
Citrifermentans	0	0	1	0
Desulfobacter	0	0	1	0
Bdellovibrio	0	0	2	0
Fretibacterium	0	0	1	0

## Sheet: Kraken table
Supplementary Table 6
Estimated abundances of microbial taxa present in archaeological samples by Kraken2 after decontamination using negative control data.
Genus	VPT1	VPT2	VNPT1	VNPT2	VPB1	VNPB1	VNPB2	KPT1	KPT2	KNPT1
Abiotrophia	0	0	7	8	2	2	0	17	96	17
Abyssalbus	0	0	0	0	0	0	0	8	35	12
Abyssibius	14	20	2	7	5	12	16	242	249	316
Abyssicoccus	1	0	0	1	1	1	0	8	0	0
Acaryochloris	0	0	1	5	0	4	4	76	102	31
Acetilactobacillus	0	0	0	0	1	0	0	3	7	2
Acetoanaerobium	0	0	0	1	2	1	0	3	1	1
Acetobacter	39	33	24	22	51	37	51	968	969	1020
Acetohalobium	0	0	0	0	0	0	0	9	6	3
Acetomicrobium	0	0	0	1	0	1	2	9	25	15
Acholeplasma	0	0	0	0	2	1	0	8	2	8
Achromobacter	798	306	253	268	276	0	0	14543	13819	20280
Acidaminococcus	1	3	2	4	0	7	2	45	65	44
Acidibrevibacterium	34	13	14	10	18	40	36	676	791	965
Acididesulfobacillus	6	3	2	5	0	1	6	48	77	38
Acidiferrobacter	37	11	9	15	15	35	16	592	445	525
Acidihalobacter	39	14	29	30	17	50	46	1171	944	1353
Acidilutibacter	0	0	0	4	0	1	1	4	14	13
Acidimicrobium	14	48	9	1	43	16	11	467	698	264
Acidiphilium	78	32	14	17	69	121	111	1745	1807	1780
Acidipropionibacterium	203	148	41	29	100	108	75	2217	2109	1267
Acidisarcina	35	11	16	46	8	38	11	728	598	396
Acidithiobacillus	40	13	20	45	7	75	34	841	779	744
Acidobacterium	44	19	7	32	5	44	17	841	680	428
Acidocella	15	6	6	4	4	19	24	377	358	533
Acidothermus	10	22	9	6	9	13	12	320	310	265
Actibacterium	33	14	7	15	56	31	18	439	566	576
Actinacidiphila	32	10	28	1	18	41	108	1415	1037	1031
Actinoalloteichus	89	92	88	35	53	80	550	3858	1650	2728
Actinobacillus	4	0	2	6	0	4	5	78	73	205
Actinobaculum	1	1	1	2	3	7	1	52	59	49
Actinocatenispora	71	99	108	34	81	75	320	3134	2309	2210
Actinomadura	300	444	358	130	372	493	2306	23041	11379	34253
Actinomarinicola	103	233	76	39	899	86	199	2186	3476	1331
Actinomyces	286	226	136	95	252	184	164	5422	5487	4288
Actinoplanes	359	584	431	166	455	520	1552	16230	11875	11710
Actinopolymorpha	53	34	50	28	42	45	96	1502	1250	1109
Actinopolyspora	17	21	28	7	19	23	90	849	440	502
Actinosynnema	26	65	70	10	63	86	646	4306	1382	2922
Actinotalea	77	71	20	12	35	45	18	884	809	700
Actinotignum	6	5	2	3	2	2	4	53	89	52
Acuticoccus	69	48	24	16	57	52	125	1931	1809	2572
Adhaeretor	7	4	4	11	8	21	9	247	203	158
Adlercreutzia	9	17	2	9	9	16	9	300	480	271
Advenella	17	4	2	3	7	13	7	173	186	232
Aeoliella	12	6	18	34	16	41	15	436	471	278
Aequoribacter	1	17	1	1	2	0	3	23	14	63
Aequorivita	0	1	0	0	0	6	2	31	61	25
Aeribacillus	0	0	0	1	0	0	0	0	10	10
Aeromicrobium	322	315	351	96	363	270	378	12815	9970	5307
Aeromonas	229	97	106	166	127	438	123	9097	6957	9355
Aerosticca	74	29	30	22	38	75	59	1776	1458	2393
Aestuariispira	12	8	4	2	14	8	17	185	165	385
Afipia	804	1000	237	74	249	104	258	5005	8878	8995
Agarilytica	2	0	0	0	0	0	1	8	22	9
Agarivorans	3	0	2	4	1	3	2	29	35	54
Aggregatibacter	2	1	2	3	7	1	2	86	46	90
Aggregatimonas	1	0	1	2	0	1	0	11	10	17
Agreia	355	202	11	1	3	5	7	279	356	416
Agrobacterium	424	84	164	224	142	282	402	8767	10529	16217
Agrococcus	1047	770	89	42	113	0	0	4625	4520	3986
Agromyces	4984	3221	1163	126	294	358	264	8182	13460	9972
Ahniella	22	18	7	8	7	25	20	418	308	507
Alcanivorax	16	5	21	20	20	57	58	1417	1004	1707
Algibacter	2	0	1	0	0	0	1	8	27	32
Aliamphritea	1	1	0	1	2	2	0	61	55	104
Alicycliphilus	71	0	5	2	0	196	118	2637	3717	3318
Alicyclobacillus	64	56	16	60	29	87	31	1270	1532	945
Alienimonas	33	26	21	42	39	93	25	760	762	440
Aliiroseovarius	10	17	11	11	9	16	29	238	240	462
Aliivibrio	1	0	0	3	0	4	0	18	20	20
Alysiella	0	0	0	1	1	2	0	10	12	58
Alistipes	92	65	35	28	58	109	30	1706	1447	1400
Alkalibacter	1	0	0	0	2	2	0	19	23	28
Alkalicella	0	0	0	2	0	1	0	2	7	7
Alkaliflexus	2	1	0	8	0	0	1	19	22	14
Alkalihalophilus	0	0	0	4	0	0	1	3	18	6
Alkalilimnicola	4	9	12	6	11	25	19	388	327	506
Alkalimarinus	2	0	1	7	0	2	0	34	28	51
Alkaliphilus	0	2	0	1	1	1	1	19	32	24
Alkalitalea	0	0	0	0	1	0	0	4	11	6
Alloacidobacterium	37	11	9	84	7	58	20	861	882	514
Alloactinosynnema	46	40	141	14	30	47	2205	8896	1259	5822
Alloalcanivorax	14	5	4	8	3	20	19	451	339	642
Allobacillus	0	6	0	0	2	0	0	2	13	1
Allobaculum	1	1	1	11	0	3	0	47	63	28
Allobranchiibius	25	39	24	6	36	26	46	774	732	484
Allochromatium	38	15	25	16	18	42	17	1065	814	1147
Allocoleopsis	2	1	2	2	9	4	4	64	71	59
Allofrancisella	1	0	0	0	0	2	0	2	3	14
Allokutzneria	38	48	83	19	51	52	747	4083	1051	2599
Allomeiothermus	12	7	7	18	8	18	11	261	251	181
Allorhizobium	19	0	2	17	20	0	13	170	233	526
Allosaccharopolyspora	22	39	41	9	37	13	232	1600	649	1103
Allosphingosinicella	18	63	13	16	698	28	29	439	832	647
Altererythrobacter	54	42	24	47	493	52	61	1178	1215	1507
Alteromonas	11	1	4	13	11	18	6	242	202	332
Amedibacterium	3	0	0	2	0	2	0	0	6	3
Amycolatopsis	947	1141	2814	421	848	1004	12832	95854	27811	58657
Amylolactobacillus	1	0	0	0	0	3	0	40	19	2
Aminipila	3	1	1	6	2	1	2	47	51	45
Aminithiophilus	9	19	3	6	3	28	5	286	275	170
Aminobacter	371	143	205	91	453	256	369	7076	9851	12417
Aminobacterium	2	3	0	1	0	1	2	27	23	13
Aminomonas	7	2	4	5	6	17	5	163	95	105
Ammonifex	6	5	4	3	5	13	7	121	86	124
Amniculibacterium	2	0	0	0	0	4	0	8	48	21
Amphibacillus	1	0	0	0	1	0	0	0	4	1
Amphritea	3	1	2	8	2	6	3	62	55	91
Anabaena	6	25	0	71	21	37	9	285	545	97
Anabaenopsis	2	2	1	2	0	5	0	47	60	29
Anaerobacillus	0	0	0	0	0	0	0	5	5	10
Anaerobutyricum	0	4	0	1	0	1	0	0	4	1
Anaerococcus	4	0	0	4	0	4	1	33	56	25
Anaerocolumna	0	0	0	1	0	0	0	12	24	2
Anaerohalosphaera	4	0	2	1	2	3	1	93	85	97
Anaerolinea	6	2	0	18	2	16	3	66	117	80
Anaeromyxobacter	416	365	191	204	206	727	236	13375	10051	7789
Anaeropeptidivorans	0	0	0	0	0	0	0	13	2	1
Anaerostipes	3	0	0	1	2	5	0	78	68	27
Anaerotignum	1	0	1	0	1	1	1	1	12	7
Anaplasma	0	5	0	3	3	5	0	31	33	49
Anatilimnocola	17	4	16	44	32	94	23	474	823	554
Ancylobacter	197	79	118	72	148	228	452	5690	7444	13343
Aneurinibacillus	6	7	2	1	3	10	2	150	244	65
Anoxybacter	0	0	0	2	2	3	1	24	30	2
Anseongella	4	2	3	1	1	2	2	33	74	40
Antarcticibacterium	4	7	2	7	2	2	1	72	67	55
Anthocerotibacter	11	3	2	3	3	7	1	99	108	56
Apibacter	1	0	0	1	0	1	0	52	63	16
Apilactobacillus	0	0	0	1	2	1	0	7	9	1
Aquabacter	49	11	29	25	13	41	90	1158	1424	2639
Aquabacterium	64	44	34	43	12	128	76	1530	1599	1890
Aquaspirillum	5	5	1	16	4	16	10	131	133	178
Aquella	2	0	1	0	1	2	1	5	11	28
Aquibium	173	72	78	43	45	136	257	3368	4213	5790
Aquifex	0	3	0	0	0	0	0	21	22	6
Aquiflexum	1	0	1	5	0	2	4	24	57	56
Aquihabitans	221	387	138	75	1507	198	393	4088	6262	2685
Aquiluna	20	17	2	8	3	9	7	57	127	63
Aquimarina	3	0	0	0	1	2	0	24	67	27
Aquincola	24	0	20	91	0	110	0	1213	1293	1566
Aquirhabdus	0	0	2	2	0	1	1	16	20	6
Aquirufa	1	1	0	1	1	0	0	20	62	12
Aquisalimonas	12	2	6	9	13	22	16	441	327	528
Aquisalinus	11	5	7	6	14	19	34	422	371	605
Aquisediminimonas	9	13	7	11	76	5	7	169	149	277
Aquisphaera	265	74	57	291	843	443	57	3378	3412	1698
Aquitalea	24	6	7	10	17	42	30	541	452	513
Arabiibacter	12	13	5	3	15	19	11	304	266	238
Arachidicoccus	7	5	2	2	0	5	5	189	376	164
Arachnia	15	35	17	9	21	36	25	533	643	347
Arcanobacterium	10	14	0	2	3	2	1	74	76	75
Archangium	178	170	94	152	111	340	136	6021	4309	3585
Arenibacter	1	0	0	0	0	1	0	20	10	15
Arenimonas	15	3	13	9	7	29	23	719	525	953
Aristophania	0	0	0	0	1	0	0	10	11	3
Aromatoleum	160	60	50	48	56	188	94	2713	2612	2735
Arsenicicoccus	16	58	8	3	14	36	43	1203	974	839
Arthrobacter	1506	1102	1226	352	112	843	659	14299	29311	10909
Asaia	10	10	5	16	24	17	10	316	238	405
Athalassotoga	0	0	0	0	1	3	1	1	10	26
Atlantibacter	2	6	2	1	0	5	15	162	73	110
Atopobium	1	2	0	4	2	3	1	80	72	32
Atribacter	2	5	0	1	2	1	0	9	24	19
Aurantiacibacter	34	45	16	22	254	33	28	624	619	906
Aurantimicrobium	73	44	4	5	4	6	1	49	39	60
Aurantimonas	75	30	32	19	64	82	144	1427	1750	2502
Auraticoccus	30	26	20	8	27	42	28	692	674	634
Aureibaculum	1	1	0	3	0	1	0	8	9	2
Aureimonas	294	79	110	94	141	225	370	6231	7746	10461
Aureispira	2	0	0	0	0	1	0	19	20	21
Aureliella	9	13	7	13	4	6	0	140	181	87
Auritidibacter	4	0	3	0	1	1	2	69	111	39
Austwickia	15	25	10	2	5	8	14	180	210	123
Avibacterium	1	1	0	0	0	6	0	14	21	33
Azoarcus	144	53	46	46	30	234	131	2875	2645	3671
Azorhizobium	61	37	19	26	22	52	99	1500	1741	3400
Azospira	113	14	16	47	0	220	78	2038	2229	2586
Azospirillum	522	307	299	249	561	653	700	15583	14583	17529
Azotobacter	37	31	20	20	48	56	53	1301	1193	1339
Bacillus	137	282	130	93	92	4619	14	22163	21340	18377
Bacterioplanes	0	0	1	0	0	3	3	47	28	61
Bacterioplanoides	0	0	1	0	0	3	0	18	19	59
Bacteriovorax	0	0	0	2	0	0	0	12	6	8
Bacteroides	33	25	16	36	6	33	21	465	780	514
Baekduia	113	239	248	92	297	296	146	23446	22533	42654
Barnesiella	3	5	4	0	0	4	0	101	74	80
Bartonella	12	2	11	10	19	20	13	230	342	571
Basilea	3	0	0	0	0	1	0	16	24	1
Beggiatoa	4	0	0	1	0	1	4	20	10	29
Beijerinckia	16	5	10	7	2	21	21	414	524	999
Belliella	5	0	0	0	1	1	0	12	25	12
Bergeyella	0	0	0	1	0	0	0	13	8	2
Bermanella	0	0	0	0	0	2	0	3	13	11
Bernardetia	4	1	0	0	1	2	0	8	8	5
Berryella	22	33	19	33	27	44	18	819	951	618
Beutenbergia	63	58	25	0	0	41	59	1048	1038	850
Bibersteinia	0	0	0	0	109	107	171	511	464	4504
Bifidobacterium	74	136	34	38	8	156	124	4079	3736	2901
Biomaibacter	2	0	0	0	0	1	0	8	9	14
Bisgaardia	0	0	0	6	0	1	0	0	2	7
Bythopirellula	7	4	11	12	10	25	6	222	187	125
Bizionia	0	0	0	1	0	1	0	1	13	2
Blastochloris	168	57	61	64	123	184	294	3751	5475	9332
Blastococcus	0	109	42	0	12	93	184	2733	2649	2016
Blastomonas	38	32	14	9	328	32	34	433	609	793
Blastopirellula	6	0	13	25	5	46	18	264	384	182
Bombilactobacillus	1	0	0	0	0	0	0	7	4	0
Bordetella	671	107	174	194	156	756	630	11401	15453	16302
Borrelia	2	0	0	0	6	3	0	39	136	30
Borreliella	0	0	0	0	0	0	0	15	19	0
Bosea	555	64	332	234	158	477	908	14602	17679	31402
Botrimarina	32	24	32	40	39	128	25	984	914	671
Boudabousia	1	1	2	0	1	0	0	13	14	7
Bradymonas	10	8	4	7	8	26	7	376	259	221
Bradyrhizobium	41847	53096	15594	4073	7580	4493	9644	188631	468908	295318
Brasilonema	1	1	1	0	0	2	1	25	46	22
Bremerella	14	0	20	41	2	94	14	561	786	377
Brenneria	13	7	4	5	5	19	14	418	345	453
Breoghania	50	0	13	6	0	68	105	1171	1681	2470
Brevefilum	4	11	0	3	4	6	1	25	28	23
Brevibacillus	75	28	37	87	49	88	22	1452	1471	1198
Brevibacterium	140	191	8	0	0	270	225	7060	7532	4840
Brevirhabdus	14	22	11	11	34	23	62	621	599	905
Brevundimonas	73	0	84	94	308	0	0	8683	8318	10923
Breznakiella	2	13	0	0	2	7	0	52	37	33
Brochothrix	0	0	0	1	0	0	0	12	16	8
Brucella	141	0	84	112	23	118	326	4307	5777	9079
Brucepastera	0	0	0	2	0	1	0	3	12	3
Buchnera	1	2	3	2	3	12	1	45	71	149
Bulleidia	0	0	0	0	0	2	0	1	14	22
Butyrivibrio	2	9	2	2	0	2	0	11	29	26
Buttiauxella	0	2	2	7	0	6	3	114	99	185
Caballeronia	371	159	115	112	105	268	186	5344	4513	5888
Caenibius	33	29	32	15	262	52	83	1019	938	1534
Caldalkalibacillus	3	0	0	1	2	2	1	22	29	86
Caldibacillus	0	0	1	14	0	0	0	7	13	10
Caldicellulosiruptor	0	0	1	0	1	2	0	25	75	22
Caldichromatium	9	2	6	2	3	18	9	216	218	195
Caldilinea	14	5	5	10	17	24	10	319	392	314
Caldimicrobium	0	0	0	2	0	1	0	5	14	7
Caldimonas	121	0	38	42	0	178	49	2235	2119	2897
Caldinitratiruptor	36	33	12	16	22	69	17	988	856	644
Caldisericum	1	1	0	0	0	5	3	17	22	21
Calditerrivibrio	0	0	3	1	1	1	0	17	9	7
Calycomorphotria	4	1	7	8	6	44	6	149	185	143
Caloramator	0	0	2	6	0	0	0	20	12	5
Caloranaerobacter	1	0	0	1	0	1	0	4	13	13
Calothrix	10	6	11	77	16	40	5	370	604	474
Caminibacter	0	0	0	1	2	0	0	2	5	11
Candidatus Absconditicoccus	0	0	0	0	0	0	0	5	26	8
Candidatus Amoebophilus	0	1	0	0	1	0	2	11	24	4
Candidatus Annandia	0	0	0	0	1	0	0	1	0	2
Candidatus Arcticimaribacter	0	0	0	0	0	1	0	3	5	4
Candidatus Arthromitus	0	0	0	0	0	1	0	0	23	0
Candidatus Azoamicus	0	0	0	0	0	1	0	1	1	1
Candidatus Babela	3	1	1	11	14	6	3	7	151	4
Candidatus Baumannia	0	0	0	0	0	1	0	2	4	12
Candidatus Bipolaricaulis	7	24	1	6	10	11	5	232	239	104
Candidatus Blochmannia	1	6	1	1	2	5	0	11	39	50
Candidatus Cardinium	1	1	0	1	0	0	0	2	11	12
Candidatus Chazhemtobacterium	0	0	0	0	0	2	0	0	2	3
Candidatus Chromulinivorax	2	1	2	6	12	3	0	3	57	2
Candidatus Cytomitobacter	0	0	0	0	1	1	0	32	20	29
Candidatus Cloacimonas	1	0	0	0	0	4	0	4	19	14
Candidatus Comchoanobacter	0	0	0	0	0	1	0	1	4	6
Candidatus Competibacter	0	0	1	0	0	2	0	3	1	3
Candidatus Contubernalis	0	0	0	10	0	1	1	5	3	4
Candidatus Desulfofervidus	1	0	1	0	1	1	1	28	17	21
Candidatus Desulforudis	6	1	3	3	6	11	5	155	198	122
Candidatus Doolittlea	0	0	0	0	0	2	1	1	4	1
Candidatus Endolissoclinum	0	0	2	0	4	2	2	9	14	27
Candidatus Endoriftia	10	6	8	5	9	22	10	212	173	274
Candidatus Fonsibacter	0	0	0	0	0	0	0	4	0	11
Candidatus Formimonas	0	1	0	1	0	4	5	68	30	57
Candidatus Fukatsuia	1	0	0	0	2	1	3	30	6	12
Candidatus Gromoviella	0	0	0	0	0	0	0	3	3	4
Candidatus Hamiltonella	0	0	1	0	0	0	0	26	25	12
Candidatus Hepatoplasma	0	0	0	0	1	0	0	4	0	0
Candidatus Hydrogenosomobacter	1	0	0	0	0	0	0	1	16	8
Candidatus Hodgkinia	1	0	1	0	0	0	0	6	4	14
Candidatus Ichthyocystis	0	0	0	0	0	1	0	6	3	9
Candidatus Ishikawaella	0	0	0	0	0	0	0	0	2	11
Candidatus Karelsulcia	1	1	0	0	1	0	0	7	7	7
Candidatus Kinetoplastibacterium	0	0	0	0	1	2	0	4	14	49
Candidatus Koribacter	42	38	15	66	27	67	22	1379	904	711
Candidatus Kuenenia	1	0	3	5	1	12	3	47	72	28
Candidatus Methylopumilus	2	1	0	2	0	5	0	33	41	52
Candidatus Methylospira	11	3	3	5	2	13	3	152	112	404
Candidatus Mycosynbacter	0	0	1	1	0	2	0	9	7	12
Candidatus Mikella	1	0	0	1	0	0	0	0	5	6
Candidatus Minimicrobia	0	0	0	0	0	0	1	14	20	3
Candidatus Moranella	1	0	2	3	0	2	0	12	4	8
Candidatus Nanopelagicus	2	0	0	0	2	0	0	20	29	11
Candidatus Nanosynbacter	4	0	0	2	3	1	1	25	40	9
Candidatus Neoehrlichia	0	0	0	0	0	1	0	0	0	1
Candidatus Nitrosacidococcus	1	0	1	1	0	0	0	17	27	30
Candidatus Nitrosoglobus	0	0	1	0	0	2	1	24	8	17
Candidatus Nitrotoga	6	3	9	11	1	21	8	184	311	248
Candidatus Nucleicultrix	1	0	1	0	2	1	1	15	9	12
Candidatus Paracaedibacter	0	0	0	2	1	1	2	21	17	49
Candidatus Phaeomarinobacter	7	5	6	12	18	9	19	264	331	614
Candidatus Phycorickettsia	0	0	1	0	0	0	0	13	7	10
Candidatus Phytoplasma	0	0	0	0	0	2	0	3	14	3
Candidatus Planktophila	13	4	5	2	3	11	1	108	119	66
Candidatus Profftella	1	0	0	0	0	1	1	4	4	10
Candidatus Profftia	0	0	0	0	1	1	0	4	8	6
Candidatus Promineofilum	18	35	10	31	38	92	22	604	813	631
Candidatus Protochlamydia	6	8	4	29	34	0	0	16	157	17
Candidatus Pseudothioglobus	0	0	2	1	1	0	0	3	33	2
Candidatus Puniceispirillum	5	3	2	1	1	1	0	42	31	39
Candidatus Reidiella	3	3	4	1	3	2	5	122	99	136
Candidatus Rhabdochlamydia	3	8	0	4	18	8	0	4	27	2
Candidatus Ruthia	0	0	0	0	0	1	1	22	6	17
Candidatus Saccharimonas	0	0	0	0	0	0	0	21	14	5
Candidatus Symbiobacter	18	7	3	16	12	10	7	96	124	127
Candidatus Syntrophocurvum	0	0	0	0	0	1	0	5	5	2
Candidatus Steffania	0	0	0	0	0	0	0	4	4	9
Candidatus Sulfidibacterium	2	3	0	1	1	2	0	32	33	8
Candidatus Tachikawaea	0	0	1	0	0	0	0	1	0	3
Candidatus Thioglobus	3	0	2	0	0	0	1	32	20	35
Candidatus Uabimicrobium	0	0	0	5	1	2	0	20	41	9
Candidatus Vallotia	8	3	4	3	0	4	3	17	40	71
Candidatus Velamenicoccus	2	2	1	4	5	10	2	120	77	80
Candidatus Viadribacter	17	5	6	14	4	0	0	256	255	350
Candidatus Walczuchella	1	0	0	0	0	0	0	1	1	2
Capillimicrobium	88	179	155	62	222	194	70	14663	17885	23025
Caproicibacter	3	13	2	3	2	6	8	66	42	62
Caproicibacterium	3	0	1	0	0	7	3	51	54	32
Caproiciproducens	4	16	3	2	1	12	5	149	119	79
Carboxydocella	0	0	1	1	1	5	0	52	35	20
Carboxydothermus	4	0	4	1	0	5	1	43	30	31
Cardiobacterium	18	6	5	5	9	17	13	219	222	329
Carnobacterium	0	0	3	2	2	5	0	44	30	20
Casimicrobium	76	0	8	9	30	80	52	776	766	1277
Catellatospora	55	43	93	27	78	95	518	2598	1883	2087
Catenibacterium	0	0	0	1	0	1	0	2	3	2
Catenovulum	0	0	0	0	0	2	0	27	29	18
Catenulispora	45	59	42	19	56	69	157	1995	1388	1475
Caulifigura	28	29	22	64	48	107	13	778	2049	571
Caulobacter	206	20	143	320	420	0	0	10047	9695	12304
Cedecea	29	6	6	9	3	17	11	426	322	432
Celeribacter	65	51	30	26	72	67	56	1053	1370	1694
Celerinatantimonas	1	0	0	0	0	0	0	17	18	20
Cellulomonas	948	1102	376	134	619	618	732	19160	17441	13249
Cellulosilyticum	0	0	0	0	0	0	0	0	7	7
Cellulosimicrobium	298	258	85	34	125	192	166	4557	4081	3734
Cellvibrio	14	6	15	30	7	11	13	255	264	445
Cereibacter	27	58	5	15	23	95	94	1976	2149	2552
Changchengzhania	2	1	1	0	0	0	1	2	8	4
Changpingibacter	8	20	4	4	8	1	5	72	90	59
Chania	1	0	0	1	1	0	2	46	29	50
Chelatococcus	136	32	61	60	78	131	265	3234	4350	6765
Chenggangzhangella	91	38	37	34	53	65	146	1987	2275	3982
Chitinibacter	15	0	4	10	0	6	3	145	158	172
Chitinimonas	80	46	26	24	42	110	37	1656	1474	1565
Chitiniphilus	26	9	5	8	10	27	11	525	499	541
Chitinolyticbacter	24	3	11	5	4	32	19	416	327	621
Chitinophaga	276	161	16	34	0	54	23	736	1244	569
Chlamydia	11	17	2	5	52	13	3	28	54	21
Chlamydiifrater	0	0	0	0	13	0	0	0	9	1
Chloracidobacterium	50	20	23	125	28	105	36	1220	1123	838
Chlorobaculum	28	13	11	39	4	67	16	684	650	504
Chlorobium	5	3	1	7	3	18	4	95	115	88
Chloroflexus	14	0	3	16	13	23	5	306	352	188
Chloroherpeton	3	1	1	1	5	1	1	37	39	28
Chondrocystis	2	0	0	0	0	0	0	3	18	16
Chondromyces	47	38	31	37	26	113	40	1895	1205	959
Chryseoglobus	756	514	6	8	28	0	0	572	596	829
Chryseolinea	828	5869	10	21	6	15	11	405	3139	628
Christensenella	15	9	6	2	4	21	7	284	280	263
Chromobacterium	90	76	38	66	40	185	113	2960	2516	3485
Chromohalobacter	10	7	6	4	3	13	5	295	318	380
Chroococcidiopsis	19	2	4	30	12	15	6	181	191	101
Chthonomonas	4	1	3	3	2	15	1	79	102	82
Cyanobacterium	0	0	0	0	0	0	2	4	15	21
Cyanobium	33	34	16	17	31	46	21	629	577	484
Ciceribacter	40	13	20	22	57	26	101	599	946	1089
Cyclobacterium	0	0	0	2	0	1	1	16	27	10
Cycloclasticus	0	0	0	0	0	2	0	25	16	12
Cyclonatronum	3	4	5	5	4	5	1	108	92	57
Cylindrospermopsis	1	0	0	0	0	0	0	10	5	3
Cylindrospermum	0	0	1	16	1	4	1	13	51	21
Cystobacter	47	23	34	49	23	107	46	2014	1402	1187
Cytophaga	2	3	0	2	0	0	0	11	39	18
Citrifermentans	12	5	6	32	2	58	44	868	756	751
Citrobacter	94	31	54	23	48	161	63	3519	3493	3306
Citromicrobium	9	13	8	8	284	21	13	347	393	411
Clavibacter	2213	1317	98	89	142	179	140	4504	3664	3751
Cloacibacillus	10	9	2	1	1	7	2	153	162	154
Clostridium	16	6	27	108	13	0	0	716	920	596
Cnuibacter	386	216	12	0	0	24	33	653	587	809
Cobetia	37	20	26	27	13	31	33	1001	634	979
Cognaticolwellia	0	1	1	2	0	1	0	1	2	10
Cognatishimia	2	1	3	5	17	0	0	251	168	235
Cohaesibacter	23	0	4	5	5	21	21	203	278	466
Cohnella	40	11	15	9	15	31	17	745	707	491
Collimonas	147	47	33	52	30	101	67	1401	1244	1629
Colwellia	2	1	0	17	1	5	0	33	58	99
Comamonas	203	0	20	174	0	265	35	6057	6459	7994
Commensalibacter	0	0	0	0	0	1	0	0	0	6
Companilactobacillus	1	0	0	0	1	3	0	35	50	14
Conchiformibius	2	0	1	0	0	2	0	12	15	12
Conexibacter	260	298	386	159	1474	504	158	34012	41723	53303
Congregibacter	7	0	6	7	4	4	17	224	165	280
Constantimarinum	2	0	0	1	0	1	0	12	20	3
Coprobacter	7	0	0	0	0	0	2	13	14	19
Coprococcus	5	4	1	0	0	5	0	60	42	80
Coprothermobacter	4	2	0	0	2	5	0	12	7	7
Coraliomargarita	2	4	0	3	1	6	1	61	59	49
Corallococcus	102	126	78	111	78	291	122	5456	3659	3137
Coriobacterium	6	27	5	2	3	8	1	135	106	91
Costertonia	0	0	0	0	3	0	0	10	10	8
Couchioplanes	34	53	50	10	40	40	180	2022	1351	1697
Coxiella	6	1	0	13	2	18	2	96	124	219
Crateriforma	6	4	7	9	10	33	6	190	208	148
Criblamydia	7	11	1	2	7	2	0	2	378	3
Crinalium	1	0	0	2	0	2	1	11	29	8
Cryobacterium	1584	830	56	18	19	48	66	1808	2000	2031
Cryptobacterium	0	0	1	1	2	6	1	21	26	10
Croceibacter	2	0	1	1	0	2	0	17	14	3
Croceibacterium	9	6	4	6	141	10	13	146	174	250
Croceicoccus	107	113	68	39	719	86	84	1937	2167	2493
Croceimicrobium	0	0	0	1	0	1	0	2	16	3
Crocosphaera	0	0	0	3	0	1	1	46	16	18
Cronobacter	19	3	13	15	46	41	31	1125	612	830
Cruoricaptor	1	2	2	0	1	1	0	25	11	10
Curtobacterium	1868	1169	167	66	180	180	125	5816	5725	5647
Curvibacter	14	2	3	10	3	15	3	121	115	168
Dactylococcopsis	1	0	0	0	5	3	0	37	57	6
Dactylosporangium	149	220	272	99	220	343	1090	10933	7248	7624
Dechloromonas	108	11	34	53	34	94	22	1420	1511	1967
Deefgea	1	0	0	6	18	8	3	71	85	66
Deferribacter	0	0	1	0	0	0	0	16	15	0
Deferrimonas	7	9	8	11	14	36	7	468	379	245
Defluviicoccus	23	20	13	15	21	35	55	797	724	804
Dehalobacter	3	0	0	0	0	4	0	40	49	26
Dehalobacterium	1	3	0	0	0	3	1	21	16	4
Dehalococcoides	6	6	2	4	0	9	0	67	82	55
Dehalogenimonas	5	18	1	6	12	25	6	187	223	154
Deinococcus	255	238	116	194	212	408	106	7616	6943	5382
Delftia	158	4	40	76	40	336	157	3546	4822	5916
Demequina	111	74	3	4	13	9	7	216	218	187
Denitratisoma	24	13	8	21	8	117	24	1093	1105	1259
Denitrificimonas	0	0	4	0	3	0	0	18	51	94
Denitrobacterium	0	7	3	0	5	11	1	142	170	98
Denitromonas	0	1	0	2	0	0	0	2	6	8
Denitrovibrio	1	2	0	2	0	3	0	2	10	17
Dermabacter	70	66	24	28	37	0	0	821	740	443
Dermacoccus	83	112	40	51	47	59	38	1269	1399	846
Dermatophilus	5	4	2	0	2	1	5	46	69	35
Desulfarculus	20	8	13	23	18	43	20	535	438	480
Desulfatibacillum	5	4	4	19	3	14	6	113	121	158
Desulfitobacterium	1	5	2	5	0	7	2	149	133	82
Desulfobacca	3	4	0	4	2	9	5	134	117	73
Desulfobacula	1	2	0	0	0	4	0	15	6	26
Desulfobulbus	20	7	6	37	11	37	15	415	357	346
Desulfocapsa	0	0	0	5	0	0	1	13	28	11
Desulfococcus	20	24	5	6	2	16	8	337	192	147
Desulfocurvibacter	13	10	6	15	5	15	10	375	240	247
Desulfofarcimen	1	6	0	1	3	0	1	39	53	51
Desulfoglaeba	13	9	8	14	7	32	6	276	183	185
Desulfohalobium	4	0	0	2	0	8	0	102	61	62
Desulfoluna	8	1	6	7	1	19	4	120	130	100
Desulfolutivibrio	17	13	3	18	3	24	7	376	249	230
Desulfomicrobium	14	21	9	16	6	33	13	496	398	343
Desulfomonile	1	2	4	18	1	9	3	88	88	96
Desulfonema	4	2	2	4	3	6	3	103	78	74
Desulforamulus	2	0	1	10	0	4	2	69	70	77
Desulforapulum	2	0	0	1	0	0	0	61	65	40
Desulfosarcina	25	36	19	54	16	73	33	807	615	658
Desulfoscipio	6	0	5	1	3	6	1	53	51	33
Desulfosediminicola	0	1	1	13	5	10	2	44	63	44
Desulfosporosinus	1	0	3	4	2	6	1	70	96	31
Desulfotalea	0	0	1	0	0	3	0	19	22	7
Desulfotomaculum	0	0	3	0	0	4	0	27	22	37
Desulfovibrio	55	51	44	52	48	118	51	1913	1859	1588
Desulfurispirillum	10	1	1	7	3	11	7	187	146	89
Desulfurivibrio	3	7	2	6	3	14	1	138	159	108
Desulfurobacterium	0	0	0	0	0	1	0	0	2	2
Desulfuromonas	53	44	24	45	23	113	28	1362	1083	1047
Devosia	1636	16	160	129	86	269	406	5820	10475	10554
Devriesea	11	8	5	2	5	3	3	62	55	56
Dyadobacter	53	22	8	40	27	28	15	394	659	336
Dialister	4	0	1	4	0	8	0	69	73	44
Diaminobutyricimonas	661	320	14	1	3	19	7	414	512	702
Dichelobacter	1	0	1	0	0	1	0	35	31	57
Dickeya	22	8	26	37	18	51	57	995	866	3606
Dictyoglomus	0	0	0	0	0	4	0	11	15	11
Dyella	53	51	42	55	63	112	92	3495	2129	3919
Dinoroseobacter	29	6	4	13	28	19	32	459	531	649
Dysgonomonas	2	0	0	0	0	1	0	3	15	2
Dysosmobacter	10	25	4	7	13	0	0	362	421	187
Dissulfurimicrobium	4	3	2	2	1	6	0	57	60	30
Dissulfurispira	2	0	0	0	0	5	1	10	55	21
Dokdonella	49	32	17	14	17	48	26	1516	1078	1561
Dokdonia	2	1	0	0	1	0	0	11	42	10
Dolichospermum	0	0	8	107	0	28	1	151	198	72
Dongshaea	2	1	1	1	0	4	2	48	38	91
Draconibacterium	1	1	0	0	0	2	1	39	40	27
Duncaniella	1	1	2	4	9	5	1	17	17	18
Echinicola	14	7	2	5	2	8	3	105	151	95
Ectothiorhodosinus	1	7	1	2	8	3	2	104	47	95
Ectothiorhodospira	13	13	7	9	7	21	11	482	312	736
Edaphobacter	96	51	38	145	19	125	46	2314	1711	1237
Edwardsiella	67	67	16	18	21	39	21	994	1279	692
Effusibacillus	4	1	0	9	0	2	0	35	48	14
Eggerthella	35	48	19	21	31	36	19	1129	1082	915
Egibacter	43	129	28	13	57	65	22	1545	1693	871
Egicoccus	59	145	26	20	71	57	33	1422	1386	827
Ehrlichia	1	8	1	0	1	0	3	25	37	18
Eikenella	2	0	2	1	0	0	0	125	178	254
Elioraea	34	35	20	15	53	50	59	1177	1101	1344
Elusimicrobium	0	0	1	1	1	0	0	5	18	16
Emergencia	2	1	0	2	3	1	5	52	20	33
Emticicia	2	2	0	5	1	2	0	29	24	15
Endomicrobium	2	1	1	0	0	2	0	14	22	14
Ensifer	296	134	146	129	140	200	323	5875	7071	8846
Enterobacter	237	90	90	100	88	458	346	13701	10950	12899
Enterocloster	11	2	4	10	1	26	4	222	184	198
Enterovibrio	0	0	0	0	0	0	0	9	7	4
Entomomonas	1	1	0	2	0	2	0	15	21	47
Entomoplasma	0	0	0	0	0	0	0	2	0	4
Entomospira	0	0	0	0	0	1	0	4	4	4
Ephemeroptericola	3	0	0	0	1	4	0	43	30	54
Epidermidibacterium	55	76	28	14	54	52	86	1379	1153	968
Ereboglobus	8	23	7	12	16	15	6	410	382	208
Erysipelothrix	0	0	0	4	0	2	0	9	31	7
Erythrobacter	130	116	72	69	1836	172	159	3475	4198	4757
Erwinia	34	18	19	18	19	47	22	794	717	876
Escherichia	164	288	50	70	149	0	0	9993	13547	8856
Euhalothece	0	1	0	15	0	1	1	2	10	7
Euzebya	52	126	27	15	61	65	19	1000	1143	775
Euzebyella	4	0	1	1	0	0	0	9	26	3
Evansella	2	0	1	1	2	0	0	8	14	4
Ewingella	2	6	2	7	4	4	2	54	51	86
Ezakiella	0	0	7	0	0	0	0	73	36	14
Faecalibacillus	0	0	0	0	1	2	0	4	12	0
Faecalibacter	0	0	0	0	0	0	0	6	2	12
Faecalibacterium	9	0	5	30	0	48	28	1190	923	712
Faecalibaculum	0	0	0	2	0	2	2	21	21	25
Faecalicatena	0	0	0	0	0	3	0	1	14	1
Faecalitalea	0	0	0	3	0	0	0	7	7	0
Falsihalocynthiibacter	3	0	0	2	1	3	2	64	95	137
Falsirhodobacter	12	7	5	5	17	11	12	316	376	327
Fannyhessea	0	0	1	7	1	0	0	30	16	12
Fastidiosipila	0	0	0	0	0	1	0	0	0	1
Fenollaria	2	0	0	1	0	0	0	9	3	7
Ferribacterium	42	10	22	37	11	43	35	818	757	1000
Ferrigenium	8	3	4	15	4	41	7	248	302	317
Ferrimonas	22	4	6	14	3	18	11	259	230	290
Ferriphaselus	14	0	4	6	5	12	9	128	152	186
Ferrovibrio	45	27	19	20	55	38	82	1165	1285	2366
Ferrovum	1	1	2	5	10	12	4	81	113	143
Ferruginibacter	4	3	4	3	3	5	4	232	374	109
Fervidobacterium	0	0	0	3	0	1	0	15	9	16
Fibrella	16	21	6	35	4	20	14	360	302	187
Fibrobacter	1	1	4	4	2	2	1	54	49	34
Fictibacillus	0	0	0	3	2	2	0	41	77	43
Filifactor	0	0	0	0	2	0	0	6	20	0
Filimonas	7	2	2	0	0	2	1	119	257	58
Filomicrobium	35	5	18	12	16	19	90	637	957	1743
Fimbriimonas	16	10	10	21	13	33	12	539	532	268
Flagellimonas	4	0	0	1	2	1	0	14	28	8
Flavihumibacter	6	3	3	6	1	15	8	280	484	191
Flavisolibacter	7	5	7	21	0	14	3	259	461	203
Flavivirga	1	1	0	0	0	0	0	3	9	1
Flavonifractor	15	17	7	6	13	27	13	485	325	351
Flexistipes	0	1	1	1	0	2	2	17	59	16
Flintibacter	5	4	1	1	0	4	2	101	69	92
Flocculibacter	0	0	0	1	0	0	0	5	12	15
Floricoccus	0	0	0	0	0	1	0	2	0	0
Fluoribacter	1	1	1	1	4	2	0	12	13	9
Fluviibacter	3	0	0	2	20	7	3	108	75	96
Fluviicola	1	0	0	0	0	0	0	4	6	0
Fluviispira	0	0	0	0	0	0	0	17	41	12
Formosa	0	4	2	0	1	0	0	21	28	26
Francisella	0	0	4	2	0	6	1	66	46	60
Frankia	163	335	157	106	323	274	467	7002	6149	5001
Frateuria	51	32	28	30	29	77	46	1800	1333	2110
Frederiksenia	0	0	0	0	0	0	0	15	5	2
Friedmanniella	16	27	50	10	24	72	71	1189	900	952
Frigidibacter	29	35	13	5	45	28	57	625	565	795
Frigoribacterium	917	558	41	26	36	0	0	1069	1134	1493
Frigoriglobus	73	63	47	237	102	467	55	1819	3205	1086
Frischella	1	0	0	0	0	1	0	4	20	5
Frondihabitans	1083	666	35	23	28	0	0	1104	1084	1288
Fructilactobacillus	2	2	0	0	3	4	0	22	67	16
Fructobacillus	0	0	0	0	0	1	0	0	1	5
Fuerstiella	9	2	4	17	16	33	4	152	181	129
Fulvivirga	6	2	4	3	0	4	2	61	137	57
Fuscovulum	20	17	1	6	9	20	18	290	263	375
Galbibacter	3	0	0	0	1	0	0	36	16	1
Gallaecimonas	0	0	1	6	3	0	0	29	28	34
Gallibacterium	1	0	0	0	0	1	0	2	14	33
Gallionella	6	5	2	2	2	4	3	81	80	110
Gelria	8	15	9	3	8	17	2	255	209	203
Geminocystis	1	0	0	4	5	0	1	19	47	20
Gemmata	122	102	94	580	180	760	144	3573	5756	2045
Gemmatimonas	352	540	92	83	58	501	68	2897	2577	1735
Gemmatirosa	540	873	138	131	86	792	106	6955	5726	3571
Gemmobacter	6	12	10	10	6	38	38	617	719	881
Geoalkalibacter	24	11	2	31	16	47	13	642	598	496
Geobacter	84	101	52	67	58	177	59	2233	2242	1853
Geodermatophilus	18	30	38	31	56	52	118	1694	1383	1022
Geomonas	84	106	55	83	66	183	48	2612	2203	1806
Georgenia	125	200	66	32	108	124	150	3789	3726	2535
Georhizobium	31	18	18	15	16	32	73	637	994	1524
Geosporobacter	1	1	0	0	0	0	0	11	28	11
Geotalea	6	10	8	29	6	30	8	394	287	278
Geovibrio	0	1	1	2	1	1	1	9	43	36
Gibbsiella	2	0	6	1	1	1	7	115	110	99
Gillisia	1	0	0	0	0	0	0	26	33	5
Gilvibacter	0	0	0	0	1	1	1	7	11	4
Gilvimarinus	1	0	0	0	0	3	1	80	38	61
Gimesia	45	14	33	126	58	175	30	1059	1354	700
Gymnodinialimonas	15	10	7	7	36	6	17	256	347	341
Gynuella	1	0	0	1	0	3	2	44	39	67
Glaciecola	0	0	0	0	0	1	0	38	7	21
Glaciihabitans	1379	775	11	4	23	0	0	382	401	629
Glaciimonas	6	2	1	2	4	8	4	110	71	47
Glaesserella	1	0	1	0	1	1	1	4	25	19
Glycocaulis	11	3	6	6	26	12	26	290	275	459
Gloeobacter	35	56	25	52	30	64	27	1051	963	799
Gloeomargarita	0	0	0	1	0	4	0	19	10	13
Gluconacetobacter	18	4	8	20	84	19	26	477	453	440
Gluconobacter	21	16	12	23	67	38	36	587	644	810
Glutamicibacter	131	88	26	5	0	75	102	1899	1577	1731
Gordonia	461	488	275	128	516	428	978	14071	14030	9631
Gordonibacter	9	28	10	11	10	23	18	677	706	443
Gottfriedia	1	0	0	0	0	0	0	5	22	6
Gottschalkia	0	0	0	1	0	4	0	14	42	8
Gracilibacillus	1	0	0	1	2	1	0	25	29	19
Gracilinema	4	0	0	0	0	4	0	29	17	26
Gramella	8	1	2	11	1	3	1	82	119	92
Granulibacter	9	4	12	9	31	18	22	342	357	449
Granulicatella	0	0	0	28	6	0	0	14	18	13
Granulicella	163	116	50	130	39	171	34	3453	2498	1901
Granulosicoccus	12	2	3	5	4	4	4	112	120	149
Gryllotalpicola	289	208	15	15	31	22	28	773	894	731
Grimontia	4	5	2	3	2	0	7	76	41	87
Gudongella	0	3	0	1	0	2	0	14	7	15
Guyparkeria	26	20	6	11	20	27	12	610	503	561
Gulosibacter	222	137	6	4	4	38	25	942	1061	878
Haematobacter	32	12	20	11	24	51	55	550	569	849
Haematospirillum	10	2	2	1	25	2	7	82	66	74
Hafnia	0	1	4	2	2	8	1	118	57	55
Hahella	15	1	3	9	6	22	12	225	162	285
Halalkalibacterium (ex Joshi et al. 2022)	0	0	0	1	0	1	0	7	30	24
Halanaerobium	1	0	0	0	0	1	0	9	23	5
Haliangium	89	59	54	66	40	131	40	3000	1864	1364
Halioglobus	15	3	6	3	7	10	8	240	174	240
Haliscomenobacter	6	3	2	2	2	6	1	103	84	66
Halobacillus	2	0	0	6	4	5	4	52	71	54
Halobacteriovorax	0	0	0	0	0	0	0	9	14	6
Halobacteroides	0	0	0	1	0	1	0	6	11	14
Halomicronema	1	0	1	15	1	0	0	58	56	96
Halopseudomonas	16	0	6	23	0	49	41	995	755	1509
Halorhodospira	21	17	11	13	20	30	17	570	403	573
Halotalea	34	9	8	6	23	39	17	567	418	533
Halothece	0	0	1	0	3	0	0	10	38	4
Halothermothrix	0	0	0	0	0	1	0	14	9	12
Halothiobacillus	14	5	10	8	4	16	11	478	267	366
Hankyongella	21	21	10	2	134	26	41	608	550	803
Hartmannibacter	61	31	22	30	17	62	101	1212	1628	2713
Hathewaya	0	0	0	2	1	0	2	8	22	9
Heyndrickxia	0	1	1	0	2	1	0	66	99	7
Helcococcus	0	0	0	0	0	0	0	0	3	0
Heliomicrobium	17	5	3	8	10	23	5	192	267	237
Heliorestis	0	0	1	2	0	1	0	22	33	30
Herbaspirillum	199	106	59	65	96	160	120	3265	2965	4293
Herbiconiux	878	534	42	24	42	34	24	1128	1000	1679
Herbinix	0	0	0	0	0	0	0	3	11	3
Herminiimonas	22	0	0	5	5	2	2	84	59	133
Hydrocarboniclastica	9	0	3	1	4	5	0	136	109	129
Hydrogenibacillus	10	21	7	9	27	31	5	497	543	358
Hydrogenimonas	5	1	1	1	5	1	4	81	53	118
Hydrogenophaga	515	130	257	172	196	593	390	8330	10614	11994
Hydrogenovibrio	4	0	6	3	3	6	4	31	62	86
Hylemonella	17	4	6	6	8	28	15	300	349	567
Hymenobacter	252	263	116	211	138	322	124	4959	4468	3819
Hypericibacter	112	39	102	59	142	370	397	6206	4479	8967
Hyphobacterium	6	1	1	6	4	9	7	259	170	272
Hyphococcus	10	3	2	6	15	15	22	142	155	304
Hyphomicrobium	598	76	240	220	200	294	1740	11521	17868	28344
Hyphomonas	30	0	16	19	20	63	76	1161	1023	1414
Hippea	0	0	1	1	0	0	0	5	6	7
Hirschia	0	1	1	0	1	0	2	20	14	38
Histophilus	0	0	0	0	1	0	0	3	6	13
Hoeflea	57	18	16	10	41	47	60	819	1106	1685
Hoylesella	1	0	0	2	0	4	0	11	82	23
Hoyosella	10	9	5	1	10	6	36	386	305	201
Homoserinibacter	934	562	7	10	39	14	20	571	668	1458
Horticoccus	31	13	8	10	11	24	9	565	570	306
Humibacter	536	272	13	1	22	15	27	496	571	709
Humisphaera	47	23	24	120	36	94	25	863	903	594
Hungatella	3	1	3	13	1	6	2	74	62	72
Iamia	149	344	85	45	1593	153	482	4436	5567	2479
Yangia	26	8	13	9	19	25	23	431	621	595
Ichthyobacterium	2	1	0	0	3	0	0	19	2	12
Ideonella	44	59	8	8	0	58	33	947	842	1094
Idiomarina	6	0	0	11	2	14	4	121	100	181
Yersinia	45	6	19	17	15	26	8	519	4398	1405
Ignatzschineria	0	0	0	1	0	2	1	10	4	12
Yimella	50	73	8	14	18	14	33	443	527	358
Yinghuangia	36	26	34	1	56	42	86	1272	1100	1001
Ilyobacter	0	0	1	0	0	2	0	18	2	0
Ilumatobacter	43	70	45	23	155	36	36	1520	1940	842
Immundisolibacter	41	18	14	28	57	51	37	947	779	1105
Inhella	26	1	5	12	7	23	16	257	327	347
Intestinimonas	18	9	6	14	2	6	1	303	171	169
Intrasporangium	10	46	9	0	20	36	49	1147	1124	716
Iocasia	0	1	1	0	0	2	0	7	18	10
Iodobacter	0	0	3	2	2	4	2	43	66	88
Yokenella	6	0	5	1	3	4	0	83	108	103
Yoonia	9	8	3	1	4	4	11	132	179	334
Youhaiella	209	2	21	17	33	36	59	755	1158	1313
Isoalcanivorax	12	21	8	13	9	14	12	366	411	682
Isoptericola	174	127	36	14	46	63	95	2000	1733	1485
Isosphaera	15	10	9	26	48	78	18	341	395	223
Jannaschia	18	0	5	6	20	64	82	1300	1102	1546
Janthinobacterium	225	61	60	92	71	186	139	2856	2627	3966
Jatrophihabitans	88	175	107	31	125	95	222	2880	2421	2015
Jejubacter	2	1	2	2	1	3	3	88	78	79
Jeongeupia	44	22	15	11	29	50	15	1025	730	869
Jeotgalibacillus	0	0	0	9	0	1	0	24	12	20
Jiangella	219	236	126	74	132	84	217	5090	4251	3783
Jiella	56	14	18	15	33	41	71	1132	1447	1679
Jinshanibacter	0	0	0	0	0	1	0	28	17	18
Jonesia	5	18	1	0	1	3	1	15	37	37
Kaistia	127	41	51	27	58	82	119	1809	3412	3847
Kalamiella	4	2	4	3	4	14	14	192	136	317
Kaustia	91	21	42	28	38	87	154	1789	1977	3502
Keratinibaculum	0	0	0	3	0	1	0	18	3	5
Kerstersia	21	16	6	3	0	10	7	203	201	302
Ketobacter	1	1	0	3	0	1	2	43	31	96
Ketogulonicigenium	13	2	12	3	16	20	13	362	407	585
Kibdelosporangium	31	63	163	30	52	58	1298	6731	1332	4199
Kineobactrum	11	6	5	7	3	9	10	277	203	352
Kineococcus	37	41	17	8	49	38	52	1084	757	768
Kinneretia	116	31	36	34	42	118	84	2059	1831	2294
Kiritimatiella	34	13	6	46	18	76	10	682	722	501
Kyrpidia	11	20	9	5	17	16	1	277	211	129
Kitasatospora	111	206	178	57	122	261	708	13073	6228	6295
Klebsiella	0	621	498	2	0	305	421	0	10933	0
Kluyvera	18	0	6	2	2	0	0	265	212	360
Kocuria	152	101	14	122	0	112	123	3601	3809	3070
Koinonema	4	2	1	16	4	3	4	37	154	54
Koleobacter	1	2	2	0	0	5	1	70	29	15
Komagataeibacter	78	38	30	35	87	68	78	1664	1464	2103
Kordia	1	1	1	2	0	4	1	13	60	17
Kordiimonas	4	0	1	3	3	4	4	62	60	153
Kosakonia	43	16	17	21	15	0	0	729	598	826
Kosmotoga	0	0	1	0	0	3	0	2	16	3
Kovacikia	1	0	4	50	5	15	1	90	190	134
Kozakia	13	6	5	4	14	11	10	120	184	355
Kribbella	131	138	1132	44	86	120	600	28521	8591	30226
Kroppenstedtia	4	13	3	4	1	7	0	134	107	88
Ktedonosporobacter	10	13	7	2	1	24	5	181	139	145
Kurthia	1	0	0	12	0	0	0	12	6	14
Kushneria	11	8	6	16	6	15	9	359	308	444
Kutzneria	154	166	378	73	194	150	3072	16428	4334	10794
Labilibaculum	0	0	0	0	0	2	0	10	24	16
Labilithrix	57	43	64	63	27	98	39	1880	1539	1244
Labrenzia	51	14	23	16	52	57	80	908	1170	1991
Labrys	87	29	31	27	37	48	104	1466	1764	2914
Laceyella	6	0	3	3	1	4	3	124	90	49
Lachnoanaerobaculum	0	0	0	0	1	0	1	8	2	2
Lachnoclostridium	8	15	8	10	2	14	1	190	230	235
Lachnospira	0	0	1	5	0	0	0	8	14	3
Lacibacter	1	4	5	2	1	15	8	162	388	116
Lacimicrobium	0	2	2	2	2	2	0	42	46	154
Lacinutrix	0	0	3	1	0	2	2	34	44	12
Lacipirellula	64	44	162	119	76	323	99	2173	3303	1719
Lacticaseibacillus	3	3	4	5	4	6	3	346	233	176
Lactiplantibacillus	2	4	17	4	0	6	0	65	82	17
Lacunisphaera	30	24	29	26	17	38	6	879	682	525
Lapidilactobacillus	0	0	0	1	0	1	1	1	1	5
Laribacter	36	4	9	5	15	39	16	412	445	818
Lawsonia	0	0	0	0	1	0	0	0	4	4
Leadbettera	1	1	0	3	1	1	0	27	36	23
Leadbetterella	6	1	0	1	0	0	0	5	28	21
Leclercia	57	21	21	25	42	86	32	1354	1120	1079
Lederbergia	2	5	0	1	0	0	0	10	35	1
Leeuwenhoekiella	2	1	0	0	0	0	0	6	14	4
Legionella	16	8	7	42	26	0	0	577	811	714
Leifsonia	2506	1385	107	59	109	103	114	3550	3734	4422
Leisingera	74	46	43	46	112	80	157	1802	2024	2710
Lelliottia	17	5	7	5	1	16	5	380	375	444
Leminorella	2	0	3	0	0	2	1	69	48	23
Lentibacillus	3	0	1	0	4	0	0	38	38	21
Lentilactobacillus	2	1	2	9	0	1	0	27	35	23
Lentilitoribacter	2	0	0	1	0	0	1	20	20	29
Lentzea	86	190	456	48	117	102	1246	8956	2926	4821
Leptodesmis	0	0	3	5	6	3	1	25	49	33
Leptogranulimonas	7	7	1	10	1	6	2	63	50	66
Leptolyngbya	42	13	22	160	28	43	15	658	1427	582
Leptospira	5	6	7	17	5	0	0	283	292	129
Leptospirillum	2	4	7	3	1	13	4	207	133	123
Leptothermofonsia	1	1	3	7	1	8	4	73	114	41
Leptothrix	76	10	21	25	13	86	36	846	947	971
Leptotrichia	1	0	5	5	3	0	0	51	47	18
Leucobacter	1332	844	112	52	175	213	160	4855	5168	4588
Levilactobacillus	10	15	2	6	17	8	6	135	95	87
Liberibacter	2	0	0	0	0	5	1	1197	40	291
Lichenicola	24	15	12	13	77	25	33	747	581	833
Lichenihabitans	64	18	24	25	19	42	53	947	1224	1883
Lignipirellula	27	11	23	74	30	129	18	664	903	485
Limihaloglobus	0	0	1	3	0	8	0	41	55	57
Limimaricola	0	0	1	0	0	2	0	16	15	16
Limnobacter	14	4	5	8	0	3	0	64	52	67
Limnobaculum	0	0	0	0	0	2	0	6	13	9
Limnochorda	25	30	7	10	29	41	19	543	559	454
Limnoglobus	59	24	34	161	95	401	48	1548	2016	928
Limnospira	0	0	0	0	2	0	0	57	44	66
Liquorilactobacillus	0	0	1	2	1	1	0	58	90	20
Lysobacter	491	440	336	328	415	828	552	24880	16097	43734
Litorilituus	0	0	0	0	0	0	0	13	14	15
Loktanella	14	3	3	7	8	10	8	160	213	255
Longicatena	0	0	0	0	0	0	0	3	6	0
Lonsdalea	18	2	3	2	3	3	8	206	185	317
Luteibacter	123	98	81	84	80	151	122	4379	2926	4365
Luteimicrobium	84	90	14	10	43	33	33	1103	969	890
Luteipulveratus	29	17	25	6	26	18	51	964	1049	658
Luteitalea	1141	315	313	795	124	1159	346	33872	19169	11206
Luteolibacter	41	17	42	68	22	65	23	1214	1199	851
Lutibacter	0	1	1	0	0	1	1	16	18	17
Macrococcus	0	0	2	6	1	1	2	62	105	40
Mageeibacillus	0	0	2	0	0	2	0	43	30	6
Magnetococcus	0	0	1	1	2	6	2	78	59	73
Magnetospira	9	3	7	6	8	16	28	309	232	463
Magnetospirillum	101	56	61	55	71	155	203	2843	2730	4250
Mahella	2	0	0	0	0	4	0	22	34	26
Maioricimonas	39	31	26	50	40	151	30	1014	1007	576
Malaciobacter	0	0	0	0	0	0	0	4	16	8
Malacoplasma	0	0	0	0	0	1	0	2	2	8
Mameliella	24	27	8	10	17	16	20	374	438	547
Mangrovivirga	0	2	0	1	1	2	1	3	9	13
Mannheimia	2	3	2	1	2	7	1	271	176	276
Maribacter	3	13	1	2	0	9	1	104	82	61
Maribellus	0	0	0	1	0	0	0	15	19	13
Maribius	14	5	2	3	14	10	10	172	192	338
Maricaulis	17	4	8	6	19	13	14	230	241	398
Marichromatium	23	17	9	15	11	35	31	728	522	788
Maridesulfovibrio	1	0	3	2	1	1	2	57	36	17
Marinagarivorans	0	0	1	4	1	3	1	14	9	47
Mariniblastus	4	2	9	7	4	19	10	147	160	101
Marinicauda	20	0	5	0	21	49	67	903	967	1293
Mariniflexile	0	0	0	0	0	1	0	10	17	2
Marinilongibacter	5	2	0	1	0	1	0	11	22	7
Marinimicrobium	1	4	0	4	5	14	3	133	120	153
Mariniplasma	0	0	0	6	0	2	0	0	13	3
Marinithermus	25	19	9	15	18	29	4	394	442	255
Marinobacter	84	15	29	70	13	127	105	2423	1916	2814
Marinobacterium	15	6	11	7	3	26	32	702	616	853
Marinomonas	7	3	4	17	2	13	4	172	173	176
Mariprofundus	8	6	3	5	6	11	1	188	121	107
Marisediminicola	1338	698	4	11	23	16	15	489	494	601
Maritalea	6	2	0	3	0	4	2	99	112	220
Marivirga	3	2	0	6	5	0	0	17	74	20
Marixanthomonas	1	0	0	0	0	0	0	1	13	3
Marmoricola	13	23	38	10	1	42	64	1375	2792	881
Martelella	166	45	62	32	118	164	251	3482	3922	5813
Marvinbryantia	1	1	0	3	2	4	1	71	72	41
Massilia	522	169	196	233	170	643	283	11159	10681	11944
Massilistercora	0	0	0	2	6	2	0	49	59	36
Megalodesulfovibrio	7	2	6	13	9	14	4	189	190	174
Megamonas	1	0	0	0	5	1	0	2	11	5
Megasphaera	8	19	6	4	24	22	6	338	419	240
Meiothermus	10	5	6	17	16	38	18	372	344	312
Melaminivora	92	39	20	25	23	103	70	1172	1380	1755
Melioribacter	6	0	0	7	0	2	1	39	47	14
Melissococcus	0	0	0	0	0	1	0	0	17	1
Melittangium	23	48	22	56	24	71	34	1399	954	907
Mergibacter	0	0	0	0	0	0	0	2	10	26
Mesobacillus	5	2	0	11	1	3	4	63	75	90
Mesoflavibacter	0	0	0	0	0	0	0	0	14	6
Mesoplasma	0	1	0	0	0	0	0	7	3	13
Mesotoga	1	1	0	3	1	7	0	17	20	15
Metabacillus	1	0	3	3	5	1	2	118	143	56
Metallibacterium	0	1	2	1	0	6	0	13	25	32
Metamycoplasma	0	1	0	0	3	0	1	6	4	5
Methylacidimicrobium	22	23	15	15	13	36	18	541	435	296
Methylacidiphilum	0	0	1	2	6	6	0	40	41	28
Methylibium	100	39	33	47	57	110	42	1179	1219	1535
Methylobacillus	7	2	3	11	2	13	7	131	108	247
Methylobacter	4	1	5	32	4	15	13	308	276	310
Methylobacterium	777	316	417	381	560	1062	1477	26572	29651	37798
Methylocaldum	18	1	9	11	30	20	19	400	305	526
Methyloceanibacter	58	40	67	29	39	152	288	2793	2467	4336
Methylocella	76	25	45	24	106	78	97	1452	2001	3328
Methylocystis	228	89	112	102	190	233	349	5066	6508	11098
Methylococcus	63	62	49	57	59	107	89	2286	1676	2472
Methylogaea	9	13	18	6	6	24	10	588	316	533
Methyloligella	54	19	59	24	34	99	229	1869	1843	3301
Methylomagnum	20	21	9	12	19	32	17	498	360	610
Methylomicrobium	32	21	5	28	13	22	17	525	385	608
Methylomonas	36	22	28	40	24	87	59	1315	984	1624
Methylomusa	2	0	0	1	2	2	2	37	26	17
Methyloradius	8	1	1	2	0	2	1	22	35	19
Methylorubrum	213	122	126	149	262	283	452	5877	7287	10218
Methylosinus	72	13	40	23	34	78	167	2117	2633	4175
Methylotenera	2	0	0	1	0	7	2	33	32	36
Methylotuvimicrobium	8	0	0	2	0	9	7	194	211	251
Methylovirgula	65	18	30	22	54	41	96	1258	1739	2934
Methylovorus	10	1	6	9	3	18	4	114	93	178
Methylovulum	2	1	1	3	3	7	3	57	58	65
Micavibrio	4	1	1	3	5	9	4	88	80	121
Mycetocola	368	216	8	7	4	15	25	685	521	753
Mycetohabitans	30	8	5	9	2	15	8	225	190	192
Mycoavidus	13	7	2	1	1	9	2	101	68	93
Mycobacterium	1595	1709	1119	552	44765	1376	3029	52123	451222	21200
Mycobacteroides	15	24	26	29	294	89	214	2853	5394	1556
Mycolicibacillus	39	77	30	13	156	42	73	1055	3092	749
Mycolicibacter	100	82	70	27	1378	136	218	3194	14520	1936
Mycoplasmoides	1	0	0	1	0	1	1	14	8	3
Microbacterium	12478	7528	768	384	427	1040	788	32016	34355	33283
Microbulbifer	64	37	39	54	49	71	59	1531	1095	1926
Microcella	2454	1386	34	0	0	75	28	2045	2002	3596
Microcystis	4	0	0	5	7	19	0	137	111	153
Microcoleus	0	0	3	7	2	32	2	30	65	54
Microlunatus	94	67	148	38	69	188	244	4166	3553	2925
Micromonospora	806	863	1094	358	757	1101	4298	39783	26138	29180
Micropruina	43	25	35	13	25	33	36	732	597	419
Microterricola	824	484	32	53	8	32	52	927	813	1417
Microvenator	7	6	5	10	3	10	3	101	147	98
Microvirga	275	52	130	76	38	278	522	7580	8584	13458
Microvirgula	20	12	10	10	6	34	15	421	355	522
Miltoncostaea	207	180	107	68	303	256	24	11960	16870	5785
Miniimonas	96	108	21	18	29	69	59	1584	1419	929
Mitsuaria	60	33	20	10	10	79	46	948	866	1245
Myxococcus	196	163	92	166	118	292	110	5840	4051	3575
Mixta	19	15	11	15	50	26	14	495	443	470
Mobiluncus	5	1	1	2	1	7	4	81	48	100
Modestobacter	61	101	56	24	94	82	193	2702	2205	1939
Moellerella	0	0	0	3	0	2	0	9	8	23
Mongoliitalea	3	0	0	4	0	1	0	7	20	4
Monoglobus	0	0	6	1	0	1	0	9	13	5
Moorella	16	7	6	9	6	33	7	275	207	241
Moorena	18	3	0	12	9	15	7	71	174	91
Morganella	12	0	18	26	2	0	0	279	226	551
Moritella	0	0	0	0	0	2	1	15	55	35
Morococcus	0	0	0	7	0	0	4	13	21	7
Mucilaginibacter	51	36	26	62	14	39	16	732	1252	679
Mucisphaera	13	15	4	19	6	22	15	296	245	221
Mucispirillum	1	0	0	1	0	2	0	5	19	4
Murdochiella	0	0	2	14	0	4	0	57	26	23
Muriicola	0	1	0	0	0	0	0	6	7	12
Nakamurella	75	159	76	48	78	61	184	3575	2895	2241
Nanchangia	16	9	4	11	4	5	3	173	190	159
Nannocystis	117	95	63	66	81	164	77	3183	2692	1646
Natranaerobius	0	0	1	1	1	0	0	8	2	7
Natranaerofaba	0	0	0	0	0	0	0	6	52	11
Natronosporangium	37	26	35	8	26	34	95	1104	831	765
Nautilia	0	0	0	0	0	1	0	9	23	5
Ndongobacter	0	4	0	1	2	10	1	30	83	63
Neoasaia	8	1	2	3	9	12	2	195	228	263
Neochlamydia	4	6	0	3	16	4	2	13	40	23
Neokomagataea	1	0	2	1	3	1	1	38	25	88
Neomicrococcus	7	10	3	2	0	7	3	99	133	125
Neorhizobium	69	0	12	15	0	86	151	2609	3102	4357
Neorickettsia	0	0	2	0	0	3	0	23	18	13
Neotabrizicola	27	31	14	21	27	22	12	483	475	609
Neptunomonas	1	0	2	0	0	6	2	30	56	81
Nesterenkonia	19	25	8	5	15	9	8	240	314	178
Niabella	9	2	10	8	5	14	7	223	371	123
Niallia	3	0	4	3	0	0	0	88	46	10
Niastella	6	4	15	14	2	26	5	214	2918	161
Nibribacter	7	9	2	0	5	0	0	41	59	69
Nicolia	0	1	0	0	0	0	0	1	0	2
Nisaea	41	21	18	7	24	67	73	950	848	1283
Nissabacter	8	2	6	1	2	12	8	159	195	165
Nitratifractor	0	0	4	1	2	4	2	66	41	35
Nitratireductor	112	13	30	21	32	74	140	2303	3004	4410
Nitratiruptor	0	0	3	5	0	0	0	9	26	38
Nitrobacter	195	135	60	45	68	69	165	1862	3648	6381
Nitrogeniibacter	48	21	22	19	32	74	36	1025	901	1147
Nitrosococcus	14	11	9	4	3	9	6	224	193	248
Nitrosomonas	30	4	7	19	2	41	15	341	294	568
Nitrosophilus	0	0	0	0	0	5	0	12	22	14
Nitrosospira	30	7	12	10	12	54	15	448	486	475
Nitrospira	233	131	174	164	99	689	285	11250	3294	7447
Nitrospirillum	26	19	24	22	26	61	88	1078	980	1618
Niveispirillum	23	7	14	11	46	22	44	557	502	791
Nocardia	548	624	523	236	841	609	2338	25653	19906	18620
Nocardioides	1538	1659	2250	280	954	1526	1951	68455	93976	35432
Nocardiopsis	130	178	132	53	152	179	327	4708	3580	4316
Nodularia	0	1	1	13	1	0	0	70	51	37
Nonomuraea	230	349	351	148	324	612	1038	12560	7604	12725
Nordella	94	56	123	39	87	136	186	14284	4241	6484
Nosocomiicoccus	0	0	1	1	0	1	2	2	3	1
Nostoc	10	0	36	220	10	113	30	757	1192	923
Novacetimonas	11	5	3	4	10	7	7	285	272	350
Novibacillus	6	1	2	1	3	4	0	42	84	40
Noviherbaspirillum	76	9	19	18	15	40	19	579	472	655
Novisyntrophococcus	0	0	0	0	0	1	0	12	9	7
Novosphingobium	298	393	155	211	2714	289	356	7438	8010	9013
Novosphingopyxis	10	15	7	22	151	0	0	398	327	443
Obesumbacterium	0	0	2	1	0	1	1	14	19	41
Occallatibacter	40	21	15	48	16	54	15	1132	888	621
Occultella	44	39	31	14	26	22	46	925	777	776
Oceanicoccus	1	1	0	0	1	3	0	20	12	28
Oceanicola	16	7	6	3	4	18	11	231	240	378
Oceanidesulfovibrio	14	17	8	8	8	27	7	330	307	323
Oceanihabitans	1	0	0	0	0	0	0	11	2	2
Oceanimonas	0	0	2	0	9	7	8	231	182	157
Oceanirhabdus	0	0	0	3	0	0	0	1	2	3
Oceanisphaera	3	0	1	3	0	5	1	36	52	73
Oceanispirochaeta	0	0	0	2	0	1	0	11	11	3
Oceanithermus	28	25	11	23	16	30	18	551	601	469
Oceanobacillus	1	1	0	9	0	1	1	32	45	4
Oceanotoga	0	0	0	0	0	2	0	7	10	19
Octadecabacter	24	16	8	10	22	20	22	410	324	530
Odoribacter	1	3	0	0	0	1	1	14	24	6
Oecophyllibacter	5	1	4	1	2	4	4	135	112	183
Oenococcus	1	2	1	2	2	2	0	23	27	10
Oerskovia	72	53	23	2	26	39	44	887	835	520
Oleidesulfovibrio	4	5	0	8	2	9	6	187	160	113
Oleiphilus	2	0	1	1	0	3	0	46	35	39
Oligella	0	0	0	0	0	1	0	27	38	25
Olivibacter	5	0	3	1	0	3	0	43	55	29
Olleya	0	0	0	0	0	0	0	8	26	5
Olsenella	14	33	11	8	18	49	11	735	830	485
Opitutus	57	93	50	65	26	151	18	2683	2095	1451
Oricola	34	13	4	0	0	44	68	582	759	1328
Orientia	0	0	0	0	0	1	1	7	13	7
Oryzomicrobium	20	5	7	4	6	26	16	352	299	419
Ornithinimicrobium	248	223	60	2	52	66	20	4212	4225	3273
Ornithobacterium	7	8	2	0	2	1	0	163	150	10
Orrella	29	12	10	10	11	49	29	666	655	889
Oscillatoria	4	0	2	23	1	20	0	75	92	105
Oscillibacter	0	2	2	1	3	3	1	93	77	169
Otariodibacter	0	0	0	1	0	0	0	2	3	2
Ottowia	58	17	12	31	2	0	0	885	871	1080
Oxynema	3	3	1	5	1	9	5	77	84	69
Pacificitalea	24	7	9	4	23	16	17	357	317	697
Paenalcaligenes	12	0	0	1	0	2	2	32	35	67
Paenalkalicoccus	0	1	0	0	0	1	1	12	11	26
Paenarthrobacter	186	171	80	39	45	52	48	1244	3004	1074
Paenibacillus	364	3651	254	1176	263	4191	228	63396	46000	24405
Paeniclostridium	0	0	0	0	0	0	0	24	2	1
Paeniglutamicibacter	39	63	21	10	23	22	31	290	411	315
Paenisporosarcina	0	0	4	1	0	0	0	16	11	2
Pajaroellobacter	1	0	0	13	3	3	1	25	22	29
Paludibacter	0	2	1	1	2	1	0	7	13	6
Paludibacterium	44	19	15	23	16	43	45	872	657	972
Paludibaculum	89	48	31	150	11	132	52	2320	1835	1341
Paludisphaera	206	67	313	383	749	379	51	2379	2547	1302
Panacibacter	2	4	35	7	0	3	6	210	861	776
Pandoraea	503	144	80	86	38	349	220	6526	5482	7317
Pannonibacter	109	26	63	58	38	118	267	2394	2935	6589
Pantoea	51	0	44	43	0	39	18	2578	2118	2798
Parabacteroides	14	9	9	28	4	16	7	162	248	245
Paraburkholderia	1209	493	373	435	426	0	0	19349	16836	19880
Parachlamydia	3	1	2	15	17	13	1	5	68	5
Paracholeplasma	0	0	0	0	1	0	0	0	9	2
Paraclostridium	0	0	0	0	0	0	0	2	10	1
Paracoccus	181	0	89	179	135	497	444	11391	12006	16277
Paraconexibacter	58	76	97	55	121	132	24	9383	10129	15624
Paracrocinitomix	1	3	1	0	0	1	0	18	10	6
Paradesulfovibrio (ex Waite et al. 2020)	1	9	0	6	0	1	1	39	21	30
Paradevosia	222	0	4	14	18	46	71	1015	1495	1559
Parafannyhessea	14	55	10	7	12	17	5	452	384	292
Paraflavitalea	6	2	13	6	0	13	7	280	951	181
Parageobacillus	8	14	6	6	11	7	2	133	191	142
Paraglaciecola	0	0	1	7	2	2	2	86	52	100
Paralcaligenes	21	1	4	7	1	13	12	209	183	302
Paralysiella	2	0	1	2	0	2	5	44	35	147
Paraneptunicella	2	0	0	1	1	3	1	19	10	48
Paraoerskovia	43	46	5	7	26	18	14	527	447	380
Paraprevotella	2	0	0	0	2	3	0	29	55	24
Pararhizobium	8	3	14	20	14	65	51	1174	1503	1939
Pararhodospirillum	20	14	14	10	30	22	25	385	352	448
Parasaccharibacter	0	0	2	4	0	4	3	51	44	69
Parascardovia	1	3	1	3	2	2	2	27	30	153
Parasedimentitalea	0	1	2	4	5	5	5	60	53	115
Parashewanella	1	0	1	0	3	1	0	13	11	29
Parasphingopyxis	16	38	5	7	284	26	14	431	571	644
Parasphingorhabdus	6	10	9	12	92	12	7	142	147	265
Paraurantiacibacter	2	23	3	6	61	14	9	143	163	222
Parazoarcus	73	21	21	12	21	51	38	803	867	1352
Paremcibacter	4	2	2	4	0	8	3	117	82	165
Parolsenella	18	23	7	10	16	26	13	475	536	293
Parvibaculum	88	34	16	49	48	68	159	1623	2057	3411
Parvimonas	2	0	0	0	0	0	0	6	23	6
Pasteurella	1	0	10	3	27	0	0	45	184	151
Paucibacter	29	4	6	8	5	0	0	417	308	456
Paucilactobacillus	0	0	0	0	0	0	0	4	22	4
Pauljensenia	14	3	6	7	4	14	18	258	175	186
Pectobacterium	53	9	26	31	30	43	27	793	692	858
Pediococcus	1	0	1	0	0	3	1	40	32	33
Pedobacter	16	6	6	27	0	24	15	395	778	225
Pedococcus	43	52	34	7	64	36	79	1061	6969	832
Pelagerythrobacter	17	22	3	8	72	8	16	193	193	210
Pelagibacterium	131	28	28	17	67	35	66	939	1279	1812
Pelagovum	27	19	14	3	5	23	18	548	637	511
Pelistega	0	0	1	0	0	0	0	2	1	11
Pelobacter	23	23	19	15	8	48	9	827	578	589
Pelodictyon	6	5	2	5	6	9	9	240	127	121
Pelolinea	5	4	2	5	2	19	3	91	95	84
Pelosinus	0	0	3	1	0	1	2	27	1338	19
Pengzhenrongella	85	114	29	12	57	52	68	1273	1207	876
Peptoclostridium	1	0	1	3	0	4	0	23	22	20
Peptoniphilus	1	6	11	7	7	7	1	50	71	48
Peptostreptococcus	0	0	0	0	0	0	0	0	2	0
Periweissella	0	0	0	0	0	0	0	9	6	3
Permianibacter	10	5	7	15	1	9	7	202	108	256
Persephonella	0	0	1	0	0	2	0	23	24	11
Persicimonas	31	22	25	15	27	45	15	929	835	611
Persicobacter	1	1	3	0	0	0	0	14	15	2
Peteryoungia	6	11	11	3	4	0	0	220	264	375
Peterkaempfera	21	51	25	9	39	26	105	1400	846	928
Petrimonas	0	1	4	0	1	3	0	26	45	22
Petrocella	0	0	2	0	1	1	1	20	11	1
Petrotoga	0	1	0	0	0	0	0	2	8	0
Phaeobacter	30	9	20	11	40	51	81	1116	991	1622
Phenylobacterium	143	74	83	76	263	173	194	3653	3935	4380
Phycicoccus	0	88	12	0	12	62	42	2279	2511	1535
Phycisphaera	23	19	18	20	33	46	19	600	510	485
Phyllobacterium	156	52	447	63	73	96	178	2727	49748	6545
Phytobacter	3	0	0	2	0	4	14	226	219	138
Phytohabitans	139	221	167	36	152	144	600	5146	3558	3807
Phnomibacter	3	2	2	7	1	3	1	74	161	58
Phoenicibacter	3	0	0	0	0	1	0	6	9	9
Phormidium	0	0	0	10	3	7	0	26	40	24
Photobacterium	28	8	12	4	9	40	8	491	475	552
Phototrophicus	3	0	2	8	1	9	3	56	53	45
Phreatobacter	351	96	155	122	146	226	664	7296	8786	17999
Pigmentiphaga	82	2	12	12	0	75	68	1374	1467	1894
Pikeienuella	43	14	19	7	48	43	54	550	767	1118
Pimelobacter	96	113	94	15	98	108	142	3389	3711	1987
Pyramidobacter	1	4	2	3	5	16	3	174	169	153
Pirellula	21	6	17	46	21	59	16	332	502	308
Pirellulimonas	28	21	37	67	40	140	43	1107	1135	726
Pyruvatibacter	34	6	10	19	26	27	57	709	770	1159
Pistricoccus	1	3	8	7	3	13	3	168	145	181
Pyxidicoccus	70	50	28	36	18	90	53	2099	1418	1095
Planctomyces	231	67	89	316	636	534	72	3389	3755	1827
Planctopirus	4	11	6	25	4	20	7	184	250	172
Planktothrix	0	0	2	15	1	8	0	64	79	57
Plantactinospora	59	84	120	35	103	110	414	3798	2340	2841
Plantibacter	549	289	25	25	31	26	33	826	859	879
Plesiomonas	7	1	5	2	5	8	0	86	111	111
Pleurocapsa	5	0	0	3	0	5	1	67	60	70
Pluralibacter	16	2	7	15	1	18	15	481	359	454
Polaribacter	5	1	1	7	0	5	4	81	102	83
Polaromonas	175	56	47	51	50	548	39	1412	3453	1813
Polyangium	34	17	83	60	21	218	77	3304	2597	1744
Polycladomyces	4	0	0	4	2	4	0	54	76	69
Polymorphobacter	45	30	27	32	283	43	39	979	984	1003
Polymorphospora	10	19	36	10	34	43	211	1671	1202	1343
Polymorphum	85	24	32	24	33	54	134	1849	2002	3192
Polynucleobacter	94	10	14	36	27	51	22	435	497	662
Polystyrenella	2	4	2	18	3	16	1	74	144	55
Pontibacillus	0	0	0	0	1	2	0	6	18	6
Pontibrevibacter	17	6	1	4	16	7	26	310	321	430
Ponticoccus	34	3	3	9	10	19	24	454	375	360
Pontimonas	17	18	1	0	2	1	1	78	54	31
Pontivivens	28	13	14	9	12	22	27	570	574	670
Poriferisphaera	1	0	3	7	0	5	2	45	17	38
Porphyrobacter	39	46	26	23	545	57	53	1040	1223	1119
Pradoshia	0	0	0	0	1	0	0	5	12	4
Pragia	0	0	0	4	0	2	0	5	26	18
Prauserella	23	21	39	19	29	27	314	1847	754	1106
Prescottella	36	27	15	17	51	30	138	1403	1692	1050
Prochlorococcus	7	3	5	1	2	7	2	40	47	72
Profundibacter	4	0	0	2	0	3	6	51	81	122
Propionibacterium	200	281	18	17	24	78	55	1762	1584	1565
Prosthecochloris	17	4	7	7	7	29	4	421	298	204
Protaetiibacter	2613	1553	57	23	58	80	68	1848	1933	6089
Proteiniphilum	1	0	1	8	0	1	0	18	51	27
Providencia	7	4	0	21	5	26	4	208	171	407
Pseudactinotalea	44	27	20	4	35	16	25	687	591	446
Pseudarthrobacter	231	213	430	155	51	203	256	2972	9423	2440
Pseudazoarcus	39	13	14	9	8	47	38	758	754	993
Pseudemcibacter	1	0	1	0	0	1	0	30	17	13
Pseudescherichia	2	0	3	0	0	5	1	78	80	82
Pseudobacter	5	5	6	10	2	6	7	182	378	124
Pseudochrobactrum	14	0	3	7	4	9	9	324	344	530
Pseudocitrobacter	4	0	3	0	0	6	1	34	47	68
Pseudoclostridium	0	2	0	0	0	2	1	11	7	11
Pseudocnuella	15	14	7	19	0	11	4	166	283	152
Pseudodesulfovibrio	70	98	41	56	73	116	32	1833	1459	1334
Pseudoduganella	256	133	84	100	134	289	128	5091	4250	4903
Pseudogulbenkiania	19	27	21	11	7	45	26	615	445	637
Pseudohalocynthiibacter	17	6	5	0	6	11	6	123	182	306
Pseudohongiella	3	0	2	1	0	4	3	64	57	79
Pseudolabrys	288	75	168	96	133	300	805	9061	15135	35602
Pseudolysobacter	30	9	9	17	5	20	16	706	480	949
Pseudomonas	1759	972	1716	1530	505	3653	2844	91712	74665	96944
Pseudonocardia	207	274	882	65	236	479	2138	23494	15313	16360
Pseudooceanicola	32	24	9	9	26	36	31	633	472	737
Pseudopedobacter	2	0	0	4	0	0	0	37	30	24
Pseudoprevotella	0	0	0	1	0	1	0	22	9	11
Pseudopuniceibacterium	14	5	3	6	15	11	8	248	221	327
Pseudorhizobium	68	23	24	26	22	22	68	1007	1390	1902
Pseudorhodobacter	2	1	4	2	0	6	7	101	97	167
Pseudorhodoplanes	166	27	59	45	60	98	255	3177	6768	22067
Pseudosulfitobacter	34	13	11	17	35	32	59	798	817	1293
Pseudothauera	34	4	2	15	2	18	9	305	289	329
Pseudothermotoga	2	0	3	1	0	1	1	32	55	13
Pseudovibrio	12	2	4	16	3	7	26	303	274	535
Pseudoxanthomonas	159	49	98	81	90	240	154	7172	6286	11837
Psychrobacillus	0	0	0	1	0	0	1	21	14	20
Psychrodesulfovibrio	2	1	1	3	0	6	1	107	119	95
Psychroflexus	1	0	1	0	0	1	2	7	15	13
Psychromicrobium	35	22	4	1	7	2	7	102	97	75
Psychromonas	0	1	0	5	0	0	0	37	23	13
Psychrosphaera	0	0	2	1	0	0	0	34	10	32
Pukyongia	2	0	0	0	0	0	1	17	14	6
Pulveribacter	11	1	12	9	8	27	16	342	339	466
Pusillibacter	0	4	0	3	5	1	1	123	80	113
Pusillimonas	90	19	16	24	23	37	41	900	726	1091
Qiania	10	8	0	1	0	2	0	36	16	17
Qingshengfaniella	10	4	6	1	13	5	19	152	122	358
Qipengyuania	105	114	59	50	1245	110	152	2792	2904	3241
Quatrionicoccus	20	21	8	10	0	46	15	376	390	350
Radiobacillus	2	0	1	0	0	0	0	17	12	4
Ralstonia	375	191	112	123	134	451	305	8869	9713	8878
Ramlibacter	134	57	62	46	34	268	110	3076	3171	8101
Raoultella	81	14	4	47	30	89	28	932	1291	1132
Raoultibacter	17	21	3	2	16	4	7	155	170	142
Rasiella	2	0	0	0	0	0	0	10	6	4
Rathayibacter	2178	1300	106	55	148	194	196	4695	4398	5073
Reichenbachiella	4	2	2	1	1	2	1	53	39	24
Reinekea	1	1	0	1	2	3	1	47	83	65
Renibacterium	4	12	1	2	5	4	1	40	33	42
Rhizobacter	76	25	69	24	15	242	99	2583	3039	3135
Rhizobium	1333	167	816	602	580	1024	1594	32230	41075	51444
Rhizorhabdus	144	216	62	57	2208	155	147	3500	4169	4514
Rhodanobacter	100	61	46	37	72	129	85	3391	2451	3444
Rhodobaca	6	3	5	2	4	6	9	164	117	238
Rhodobacter	73	59	42	32	104	96	98	2556	2489	2572
Rhodocaloribacter	57	54	18	27	18	97	19	1175	1000	810
Rhodococcus	1033	1065	622	303	1234	876	1961	30370	30354	20941
Rhodoferax	309	45	64	124	15	349	162	3994	4765	5601
Rhodoluna	35	24	0	2	1	6	1	42	93	73
Rhodomicrobium	42	10	18	6	16	33	106	1024	1206	2574
Rhodophyticola	2	3	3	11	12	5	15	105	123	187
Rhodopirellula	16	2	9	38	17	29	5	341	474	221
Rhodoplanes	261	48	220	147	79	303	748	10495	29007	25373
Rhodopseudomonas	703	534	373	175	314	392	875	12679	19422	36439
Rhodospirillum	87	42	41	31	52	97	117	1877	1787	2175
Rhodothermus	55	38	22	36	24	81	34	1244	1231	743
Rhodovastum	63	22	32	15	47	72	63	1411	1399	1564
Rhodovulum	46	26	27	27	40	62	71	1431	1675	1674
Richelia	0	0	2	14	0	1	0	10	13	7
Rickettsiella	1	0	0	2	2	4	3	23	15	76
Riemerella	5	1	1	0	0	2	0	7	65	13
Rippkaea	0	0	0	0	0	4	1	25	7	12
Rivularia	1	0	0	1	0	1	0	7	16	9
Robiginitalea	0	2	1	0	1	2	0	71	82	42
Rodentibacter	1	0	0	0	0	1	0	11	4	11
Roseateles	77	25	38	34	13	104	49	1481	1134	1607
Roseburia	1	5	3	7	3	5	0	86	89	63
Roseibacterium	10	2	7	4	2	11	13	191	243	331
Roseicitreum	11	7	5	11	13	8	15	259	252	414
Roseiflexus	43	22	22	27	23	67	20	786	969	432
Roseimaritima	15	9	14	24	17	52	11	447	445	300
Roseimicrobium	16	15	17	27	9	41	8	440	408	280
Roseitalea	69	17	10	20	23	46	80	919	1084	1801
Roseivivax	74	29	24	30	63	40	79	1275	1366	1626
Roseobacter	22	8	11	6	49	28	32	435	354	534
Roseococcus	48	28	18	19	24	43	60	805	809	1235
Roseomonas	264	107	174	134	228	358	450	8272	8345	10507
Roseovarius	153	115	65	61	139	88	196	3137	3271	3791
Rosistilla	20	24	18	41	43	84	23	760	758	523
Rossellomorea	1	7	4	3	3	8	1	143	136	131
Rouxiella	2	1	4	6	2	3	1	139	122	193
Ruania	134	106	38	19	44	71	84	1767	1700	1300
Rubinisphaera	7	2	7	18	6	26	4	178	224	145
Rubripirellula	10	12	5	11	8	19	7	272	356	159
Rubrivivax	72	13	12	29	10	88	14	1375	1377	1130
Rubrobacter	95	208	87	94	136	271	101	6257	8385	4365
Ruegeria	63	35	29	26	75	57	77	1065	1181	1570
Rufibacter	10	5	3	19	1	10	8	189	187	101
Ruficoccus	2	3	4	4	4	16	5	271	261	104
Rugosibacter	7	5	6	4	0	23	5	176	227	155
Ruminiclostridium	0	0	0	1	0	1	0	17	18	5
Ruminococcus	11	4	2	9	0	6	1	109	214	84
Rummeliibacillus	0	0	0	0	0	1	0	21	36	9
Runella	4	6	4	7	7	0	0	155	203	102
Ruthenibacterium	3	1	2	4	2	10	2	154	144	157
Sabulilitoribacter	0	0	1	0	0	0	0	4	13	4
Saccharobesus	0	0	0	6	0	2	1	8	26	14
Saccharomonospora	112	122	196	74	163	149	1580	10310	4098	5939
Saccharophagus	3	0	0	1	1	1	0	18	14	39
Saccharopolyspora	136	238	284	82	165	220	2372	16291	6935	10660
Saccharospirillum	2	10	4	5	1	9	6	137	130	222
Saccharothrix	162	209	402	71	158	181	2794	16987	4474	11245
Sagittula	47	28	21	19	45	43	53	936	861	1335
Salaquimonas	30	8	8	8	8	12	35	349	432	749
Salegentibacter	3	1	0	1	3	0	0	62	93	41
Salicibibacter	3	2	1	2	2	7	2	70	121	69
Salidesulfovibrio	6	2	0	1	4	16	10	265	217	168
Salimicrobium	0	0	2	0	0	0	0	12	16	11
Salinibacter	37	53	11	22	14	42	9	560	592	528
Salinibacterium	3110	1687	44	33	34	68	67	1475	1802	3179
Salinicola	10	11	5	3	13	11	13	416	370	396
Salinimicrobium	0	1	0	0	0	1	1	10	18	7
Salinimonas	13	7	4	6	19	5	4	106	88	108
Salinisphaera	10	6	18	11	18	21	22	607	441	798
Salinispira	1	2	3	0	1	3	0	46	29	17
Salinispora	19	49	30	9	17	20	69	623	515	461
Salinivibrio	5	0	1	0	1	7	4	152	105	151
Salinivirga	2	1	0	0	0	0	1	8	5	2
Salipaludibacillus	0	0	0	1	0	0	0	3	4	5
Salipiger	92	52	34	58	59	98	111	2233	2273	2933
Salisediminibacterium	5	2	1	7	1	6	1	91	68	90
Salmonella	260	1557	22	2506	3	408	137	13922	65518	15040
Sandaracinobacteroides	11	11	6	8	112	16	19	495	437	593
Sandaracinus	188	148	111	90	114	252	94	5521	4440	2814
Sanguibacter	146	93	28	13	39	48	41	1281	1340	874
Saprospira	0	2	1	0	1	3	2	45	48	31
Scandinavium	8	0	4	6	1	2	2	67	66	41
Scardovia	1	4	0	0	0	0	0	3	17	1
Schaalia	72	75	18	20	30	35	40	1533	1282	768
Schleiferilactobacillus	1	3	1	1	0	1	1	51	38	32
Schnuerera	0	0	0	1	0	0	1	20	17	4
Sebaldella	1	0	0	0	0	0	0	64	60	5
Secundilactobacillus	2	0	0	0	0	1	0	5	16	22
Sedimentibacter	0	0	0	1	0	0	0	8	9	5
Sedimenticola	3	7	2	3	6	10	5	144	114	172
Sedimentisphaera	1	1	6	0	2	1	1	49	39	11
Sediminibacillus	1	0	0	0	0	1	0	20	44	8
Sediminibacterium	1	3	3	3	1	3	1	95	194	56
Sediminicoccus	31	24	10	14	17	36	36	757	789	1079
Sediminicola	2	1	0	0	0	1	0	2	1	0
Sediminispirochaeta	1	0	1	1	0	4	0	46	15	26
Segniliparus	8	15	7	11	14	9	10	253	183	157
Selenomonas	48	37	22	19	49	46	4	1011	1087	804
Sellimonas	0	0	0	1	0	0	1	17	14	18
Seonamhaeicola	2	0	0	0	0	2	0	5	15	5
Serinicoccus	26	87	28	0	0	111	120	2242	2370	1729
Serpentinicella	0	0	0	0	0	1	0	2	34	0
Serpentinimonas	36	0	4	11	4	61	27	639	746	740
Serratia	153	76	77	113	75	184	188	4119	3710	5098
Shewanella	77	31	41	141	55	96	54	1943	1703	2075
Shigella	0	0	0	23	60	428	0	2560	1567	1262
Shimwellia	2	0	1	1	1	3	6	61	49	97
Shinella	315	87	134	140	117	320	460	7269	8483	12285
Siccibacter	6	1	2	0	1	3	10	179	122	72
Sideroxyarcus	18	11	11	13	3	30	17	305	218	361
Sideroxydans	12	3	5	12	2	21	6	225	220	154
Silicimonas	23	7	18	6	21	0	0	404	502	585
Silvanigrella	0	0	0	2	0	0	0	12	3	7
Symbiobacterium	26	27	14	22	26	60	22	624	686	481
Symbiopectobacterium	1	0	2	2	0	1	1	62	45	50
Simkania	2	9	0	3	25	3	1	9	37	4
Symmachiella	9	1	12	34	19	55	6	316	393	238
Simonsiella	0	0	0	0	0	0	0	4	4	9
Simplicispira	44	6	5	10	17	36	22	579	648	586
Synechocystis	3	0	0	0	0	6	0	47	46	45
Synechococcus	178	151	60	146	96	191	39	3445	3406	2964
Singulisphaera	224	69	278	262	1324	290	28	2246	3904	746
Sinimarinibacterium	37	7	4	4	19	23	9	529	534	538
Sinomicrobium	0	2	0	3	0	2	0	14	37	19
Sinomonas	98	65	30	11	51	40	36	1504	1625	898
Sinorhizobium	395	85	166	174	226	308	325	7665	9816	11124
Syntrophobacter	10	1	12	10	1	25	10	389	333	231
Syntrophobotulus	0	1	0	0	0	4	2	33	27	24
Syntrophomonas	0	0	1	3	2	1	1	11	9	17
Syntrophotalea	21	12	9	16	37	23	11	478	344	254
Syntrophothermus	2	0	0	2	3	7	1	35	43	37
Skermanella	214	94	103	92	88	259	282	5109	4975	6169
Skermania	15	2	13	5	23	13	60	669	588	438
Slackia	6	6	3	8	2	0	0	96	77	101
Sneathia	0	2	0	0	0	0	0	0	1	0
Sneathiella	4	18	7	8	14	6	2	137	162	193
Snodgrassella	0	0	1	0	0	0	0	42	4	1
Sodaliphilus	10	4	4	13	0	12	3	80	134	48
Sodalis	21	2	5	10	12	16	20	400	359	554
Solibacillus	0	0	2	1	0	1	0	7	12	20
Solibaculum	0	2	2	2	5	8	2	54	47	46
Solicola	54	68	27	19	45	39	51	1268	984	806
Solidesulfovibrio	16	17	8	21	0	59	10	1059	828	718
Solimonas	35	10	26	14	15	63	51	1295	928	1713
Solitalea	2	0	1	0	1	0	0	24	97	45
Sorangium	408	343	360	324	270	918	265	14985	10718	7956
Spartinivicinus	0	0	1	0	0	0	2	3	8	26
Sphaerobacter	56	69	20	32	53	0	0	1708	1825	938
Sphaerospermopsis	2	0	2	5	0	4	0	107	66	51
Sphaerotilus	123	42	56	52	76	213	88	2220	2218	2721
Sphingobium	368	396	232	292	6880	382	334	12559	14398	18389
Sphingomicrobium	24	76	24	8	1118	16	19	493	599	462
Sphingomonas	430	3523	619	1144	57753	590	130	36142	42037	37911
Sphingopyxis	0	120	44	210	4388	0	0	8087	8771	9275
Sphingorhabdus	0	19	10	14	266	26	41	406	598	662
Sphingosinicella	177	184	69	85	1916	187	174	4129	4287	4621
Sphingosinithalassobacter	48	58	21	21	634	30	22	666	1080	797
Spiractinospora	18	50	15	7	25	10	22	680	611	513
Spiribacter	37	35	33	44	36	84	38	1730	1115	1785
Spirochaeta	8	3	4	9	7	23	4	297	238	194
Spongiibacter	15	8	7	12	10	4	11	180	148	234
Sporofaciens	0	0	0	0	1	0	0	0	1	0
Sporolactobacillus	0	0	1	0	0	1	2	85	77	17
Sporomusa	8	2	4	2	2	1	3	82	116	42
Stackebrandtia	12	24	26	1	22	46	85	1063	687	873
Staphylospora	1	6	5	2	3	14	2	159	198	84
Stappia	130	26	42	32	54	93	190	2382	2903	4768
Starkeya	191	60	102	52	106	171	346	4519	5563	9007
Stella	107	48	54	49	73	148	234	3352	2991	4626
Steroidobacter	18	6	89	58	13	45	500	12344	3807	19939
Sterolibacterium	29	14	8	7	8	42	30	650	502	736
Stieleria	42	24	26	61	48	107	16	940	1006	626
Stigmatella	36	32	32	42	0	115	51	2019	1508	957
Streptacidiphilus	44	95	76	35	53	68	149	3100	2069	2067
Streptantibioticus	18	45	13	11	39	25	88	970	721	894
Streptobacillus	0	0	0	0	0	0	0	3	3	5
Streptomyces	10830	7460	6262	2786	6354	9045	20467	309198	230256	209870
Streptomonospora	64	82	42	27	55	57	132	2021	1718	1659
Streptosporangium	98	134	152	51	136	1956	554	5473	3427	7498
Subdoligranulum	3	0	1	6	0	1	5	143	185	90
Subtercola	548	269	14	6	15	23	25	659	724	943
Succinivibrio	0	0	0	1	1	1	0	6	10	7
Suicoccus	0	0	0	1	0	0	0	1	7	5
Sulfidibacter	39	23	16	17	17	43	23	693	544	512
Sulfitobacter	162	110	54	71	136	166	203	3256	3290	5104
Sulfuricaulis	14	14	9	18	9	47	21	954	631	928
Sulfuricella	8	8	7	25	4	26	3	268	346	272
Sulfuricurvum	1	0	1	0	0	1	0	10	7	5
Sulfuriferula	42	0	2	8	0	65	23	495	618	574
Sulfuriflexus	5	2	4	1	0	0	4	159	81	92
Sulfurifustis	88	41	17	33	39	85	49	1590	1073	1574
Sulfurihydrogenibium	2	0	2	0	0	2	1	49	37	36
Sulfuriroseicoccus	6	2	8	4	2	10	5	225	104	118
Sulfuritalea	37	7	15	9	12	57	29	420	494	717
Sulfuritortus	30	0	10	17	0	86	4	658	727	770
Sulfurospirillum	1	0	2	0	0	6	1	60	42	50
Sulfurovum	1	2	1	6	2	1	3	55	70	49
Sutcliffiella	2	0	0	1	3	1	0	19	25	22
Sutterella	48	7	10	15	8	24	8	495	418	432
Swingsia	0	0	0	0	0	0	0	8	8	8
Tabrizicola	19	21	2	5	11	0	0	390	372	381
Tahibacter	13	9	21	25	8	29	22	924	622	995
Taylorella	1	0	1	0	0	0	0	2	237	6
Tamlana	0	1	1	1	0	2	0	9	42	2
Tannerella	1	3	3	8	1	22	4	82	166	76
Tardibacter	29	18	27	8	746	46	28	737	905	924
Tardiphaga	288	215	137	134	107	158	321	3310	6465	9244
Tateyamaria	9	13	3	4	21	16	10	193	209	249
Tatlockia	2	12	0	5	2	1	0	105	71	32
Tautonia	144	37	56	232	558	331	67	2122	2520	1252
Tellurirhabdus	15	9	7	10	5	25	8	250	222	171
Telmatocola	9	8	8	56	8	81	11	198	366	162
Tenacibaculum	6	2	0	0	0	2	0	22	63	55
Tepidanaerobacter	0	0	0	0	1	4	0	4	18	6
Tepidibacter	0	0	1	1	0	1	0	8	11	1
Tepidiforma	80	54	28	32	124	142	12	1587	1566	928
Tepiditoga	0	0	0	0	2	0	0	8	3	0
Terasakiella	0	0	0	1	1	2	1	29	37	45
Terribacillus	1	0	1	0	0	0	1	29	14	17
Terricaulis	29	19	13	18	57	33	140	460	508	1039
Terriglobus	97	55	39	119	21	110	0	2356	1695	1240
Terrihabitans	44	2	17	21	14	25	60	896	1021	2665
Terrisporobacter	1	3	0	1	0	2	2	4	2	0
Tessaracoccus	207	225	88	23	84	205	158	7063	3931	2583
Tetragenococcus	0	0	2	0	2	0	0	6	24	18
Tetrasphaera	23	34	27	6	48	26	26	944	2657	520
Thalassobacter	4	2	3	2	0	3	1	68	61	104
Thalassobius	3	0	3	4	2	12	6	94	102	172
Thalassococcus	9	12	7	13	35	8	11	254	226	387
Thalassoglobus	3	0	2	4	6	10	2	62	101	46
Thalassolituus	6	1	1	5	0	7	3	95	82	101
Thalassospira	35	26	8	21	34	43	35	652	720	1215
Thauera	380	111	118	76	128	536	328	6351	6254	8784
Thaumasiovibrio	0	0	0	2	0	2	0	13	14	13
Thermacetogenium	3	12	2	14	5	21	3	168	215	119
Thermaerobacter	55	80	38	47	45	131	49	1789	1622	1310
Thermanaeromonas	0	0	1	1	0	4	0	7	22	27
Thermanaerosceptrum	0	1	2	1	2	3	1	87	112	18
Thermanaerovibrio	2	7	1	10	1	7	5	140	181	103
Thermincola	1	0	2	7	0	5	0	22	12	35
Thermoactinomyces	1	0	1	0	0	3	3	23	21	45
Thermoanaerobacter	0	0	0	2	1	4	0	36	27	37
Thermoanaerobacterium	0	1	2	1	0	3	1	50	39	27
Thermobacillus	22	15	11	22	9	22	8	418	419	279
Thermobaculum	7	20	2	9	5	7	4	200	278	158
Thermobifida	13	36	10	0	12	62	172	1935	1307	1884
Thermobispora	9	68	35	9	28	56	96	1457	1332	1527
Thermochromatium	16	3	1	7	8	20	13	348	237	308
Thermocrinis	3	0	0	3	0	5	0	57	70	12
Thermodesulfatator	0	4	1	2	1	5	1	25	13	7
Thermodesulfobacterium	0	0	0	0	1	1	0	19	17	5
Thermodesulfobium	0	0	1	0	0	0	0	19	34	13
Thermodesulfovibrio	1	0	0	0	0	3	0	30	46	12
Thermogutta	0	10	3	9	6	22	3	203	202	105
Thermoleophilum	37	44	49	25	89	74	10	3452	7902	4220
Thermoleptolyngbya	6	4	0	0	0	0	0	210	210	0
Thermomicrobium	19	14	5	9	14	25	7	463	398	309
Thermomonas	62	63	54	54	26	116	98	3875	2424	7499
Thermomonospora	66	97	111	29	83	127	964	5945	2077	19330
Thermophilibacter	12	10	3	11	5	0	0	291	266	251
Thermosediminibacter	1	1	2	2	1	2	0	44	22	56
Thermosynechococcus	5	10	2	9	3	13	4	118	104	101
Thermosipho	0	0	0	1	0	0	0	64	21	18
Thermospira	1	0	0	0	0	2	1	18	7	11
Thermosulfidibacter	1	0	0	2	1	3	0	45	90	38
Thermosulfurimonas	8	3	0	4	7	9	3	88	52	40
Thermosulfuriphilus	1	1	1	1	1	3	2	58	17	71
Thermotoga	0	10	0	13	2	14	4	84	130	99
Thermotomaculum	0	1	2	4	1	4	1	30	60	29
Thermovibrio	1	2	0	3	2	4	2	55	66	23
Thermovirga	0	0	0	0	0	5	2	52	85	44
Thioalkalivibrio	70	46	50	69	6	184	126	3218	1999	4255
Thiobacillus	40	33	12	21	9	57	17	1022	814	884
Thiocapsa	27	8	15	18	10	30	16	655	542	544
Thiocystis	25	8	8	9	7	30	18	503	384	591
Thioclava	40	24	13	7	40	36	32	548	711	810
Thiodictyon	14	7	0	23	18	73	29	787	707	787
Thioflavicoccus	17	8	17	11	16	59	20	971	635	943
Thiohalobacter	19	14	11	6	7	45	15	758	456	860
Thiolapillus	7	4	1	1	2	8	1	141	64	113
Thiomicrorhabdus	0	0	4	10	11	2	1	56	103	109
Thiomicrospira	3	0	1	2	0	5	4	126	87	84
Thiomonas	106	25	12	25	38	109	45	1374	1261	1390
Thiopseudomonas	1	1	0	0	5	0	0	7	11	21
Thiospirochaeta	0	0	0	0	0	1	0	5	7	0
Thiosulfatimonas	0	0	1	0	0	0	0	11	44	23
Thiothrix	13	2	3	11	3	20	10	250	179	334
Thomasclavelia	0	0	0	1	0	4	1	49	45	30
Tichowtungia	1	1	3	4	3	9	3	123	96	82
Tistrella	90	31	40	23	73	72	147	1901	2036	2642
Tomitella	44	38	23	12	35	39	111	1283	1026	968
Treponema	18	13	11	29	15	28	5	327	372	249
Trichlorobacter	10	5	5	9	4	10	4	315	283	252
Tropheryma	1	2	1	0	1	1	0	28	14	7
Truepera	24	10	7	15	19	36	10	564	527	290
Trueperella	41	49	17	7	14	32	23	387	496	361
Tsukamurella	110	108	94	40	154	119	205	3607	3310	2858
Tsuneonella	28	25	14	12	564	37	20	964	971	1066
Tumebacillus	14	17	10	34	6	18	18	572	763	379
Turicibacter	1	0	1	0	1	0	1	19	16	12
Turicimonas	6	0	0	2	0	1	0	8	19	38
Turneriella	9	2	3	6	1	4	3	163	137	84
Tuwongella	13	1	12	35	16	92	3	336	371	185
Undibacterium	24	1	4	8	4	15	8	143	177	249
Urbifossiella	63	43	51	303	155	691	52	2124	3259	1312
Ureaplasma	0	0	0	0	0	1	0	0	0	6
Ureibacillus	0	1	0	0	0	0	0	20	34	13
Uruburuella	17	0	5	1	1	17	6	93	97	177
Usitatibacter	198	75	72	76	48	1275	145	3168	6243	8620
Vaginimicrobium	0	9	0	0	0	3	0	14	33	15
Vallitalea	0	1	0	3	0	3	0	2	11	8
Varibaculum	4	0	0	2	0	4	5	114	82	24
Variibacter	95	21	44	23	28	81	153	2143	3376	8130
Variovorax	1337	313	646	554	369	1965	762	25061	73420	32062
Venatorbacter	4	2	1	1	2	3	2	88	61	91
Verminephrobacter	46	3	5	11	20	27	20	421	522	685
Verrucomicrobium	32	25	35	40	25	57	29	1159	929	724
Vescimonas	6	22	15	2	2	19	9	352	262	293
Vibrio	94	23	46	115	66	141	100	2113	2248	2297
Viridibacillus	1	0	0	0	2	0	0	7	10	4
Vogesella	13	4	3	17	11	29	13	645	623	585
Vulgatibacter	37	37	18	28	22	83	42	1590	1093	804
Waddlia	3	7	0	3	26	3	0	13	34	5
Wansuia	1	0	0	4	0	2	1	20	15	27
Weeksella	0	0	0	0	0	0	0	4	7	0
Weizmannia	3	10	1	5	4	6	0	179	97	113
Wenyingzhuangia	1	0	0	0	0	2	0	4	2	1
Wenxinia	0	0	0	0	0	1	0	7	3	7
Wenzhouxiangella	25	14	13	44	26	53	24	903	654	1038
Wielerella	2	2	1	0	0	0	0	11	11	14
Wigglesworthia	0	0	1	0	0	0	0	14	15	1
Williamsoniiplasma	0	0	0	0	0	0	0	3	4	1
Winkia	0	6	7	9	7	2	5	94	103	92
Woeseia	10	1	8	6	2	10	11	582	192	640
Wolbachia	6	0	0	2	2	5	2	85	80	29
Wolinella	1	0	1	10	0	2	1	23	29	34
Xanthobacter	245	93	105	68	156	226	422	5179	6999	9894
Xenorhabdus	4	0	4	14	3	4	7	68	116	101
Xiamenia	14	7	1	3	5	7	7	85	157	123
Xianfuyuplasma	0	1	0	0	0	1	0	1	4	7
Xylanimonas	185	177	43	32	105	84	88	2035	2155	1659
Xylella	9	2	3	6	6	6	1	227	110	280
Xylophilus	16	0	10	17	4	51	29	801	920	1086
Zhaonella	3	1	0	5	0	2	0	20	64	23
Zhongshania	4	0	0	1	4	5	1	16	37	60
Zhouia	1	0	1	0	0	0	0	2	12	10
Zymobacter	6	0	1	3	4	2	0	62	48	119
Zobellella	12	0	6	4	10	20	9	305	257	313
Zobellia	1	0	0	0	1	0	0	1	8	7
Zophobihabitans	0	0	0	0	1	0	0	6	8	5

## Sheet: Kraken shortlist
Supplementary Table 7
List of ten most represented microbial genera in archeological samples according to Kraken2 after decontamination using negative control data.
VPT1	VPT2	VNPT1	VNPT2	VPB1	VNPB1	VNPB2	KPT1	KPT2	KNPT1
Bradyrhizobium	Bradyrhizobium	Bradyrhizobium	Bradyrhizobium	Sphingomonas	Streptomyces	Streptomyces	Streptomyces	Bradyrhizobium	Bradyrhizobium
Microbacterium	Microbacterium	Streptomyces	Streptomyces	Mycobacterium	Bacillus	Amycolatopsis	Bradyrhizobium	Mycobacterium	Streptomyces
Streptomyces	Streptomyces	Amycolatopsis	Salmonella	Bradyrhizobium	Bradyrhizobium	Bradyrhizobium	Amycolatopsis	Streptomyces	Pseudomonas
Agromyces	Chryseolinea	Nocardioides	Pseudomonas	Sphingobium	Paenibacillus	Micromonospora	Pseudomonas	Nocardioides	Amycolatopsis
Salinibacterium	Paenibacillus	Pseudomonas	Paenibacillus	Streptomyces	Pseudomonas	Kutzneria	Nocardioides	Pseudomonas	Conexibacter
Protaetiibacter	Sphingomonas	Arthrobacter	Sphingomonas	Sphingopyxis	Variovorax	Mycobacterium	Paenibacillus	Variovorax	Rhizobium
Leifsonia	Agromyces	Agromyces	Luteitalea	Novosphingobium	Streptosporangium	Pseudomonas	Mycobacterium	Salmonella	Lysobacter
Microcella	Mycobacterium	Kribbella	Rhizobium	Rhizorhabdus	Nocardioides	Saccharothrix	Micromonospora	Phyllobacterium	Baekduia
Clavibacter	Salinibacterium	Mycobacterium	Gemmata	Sphingosinicella	Mycobacterium	Saccharopolyspora	Sphingomonas	Paenibacillus	Sphingomonas
Rathayibacter	Nocardioides	Micromonospora	Variovorax	Erythrobacter	Usitatibacter	Nocardia	Conexibacter	Sphingomonas	Methylobacterium

## Sheet: SphingomonasSphingomonadaceae
Supplementary Table 8
Comparison of proportion of metagenomically aligned Sphingomonas and Sphingomonadaceae reads among analysed samples.
	Kraken2					MALT
Sample name	Total number of aligned reads	Reads aligned to Sphingomonas	Reads aligned to Sphingomonadaceae	Proportion of Sphingomonas aligned reads (%)	Proportion of Sphingomonadaceae aligned reads (%)	Total number of aligned reads	Reads aligned to Sphingomonas	Reads aligned to Sphingomonadaceae	Proportion of Sphingomonas aligned reads (%)	Proportion of Sphingomonadaceae aligned reads (%)
VPT1	179195	430	1054	0.240%	0.588%	16700	70	110	0.419%	0.659%
VPT2	157214	3523	4508	2.241%	2.867%	21751	435	536	2.000%	2.464%
VNPT1	74687	619	1039	0.829%	1.391%	14782	129	173	0.873%	1.170%
VNPT2	51720	1144	1791	2.212%	3.463%	36742	566	796	1.540%	2.166%
VPB1	201040	57753	74166	28.727%	36.891%	16041	3589	4167	22.374%	25.977%
VNPB1	116864	590	1267	0.505%	1.084%	3277	14	24	0.427%	0.732%
VNPB2	153914	130	755	0.084%	0.491%	7931	56	89	0.706%	1.122%
KPT1	2944528	36142	63030	1.227%	2.141%	75596	423	668	0.560%	0.884%
KPT2	3582505	42037	73058	1.173%	2.039%	165343	986	1644	0.596%	0.994%
KNPT1	3110226	37911	74005	1.219%	2.379%	77114	467	914	0.606%	1.185%

## Sheet: MALT table
Supplementary Table 9
Estimated abundances of microbial taxa present in archaeological samples by MALT after decontamination using negative control data.
Species	VPT1	VPT2	VNPT1	VNPT2	VPB1	VNPB1	VNPB2	KPT1	KPT2	KNPT1
[Acidovorax] ebreus TPSY	4	3	10	80	8	1	11	1	1	4
[Bacillus] caldolyticus	0	0	0	0	0	0	0	0	0	0
[Bacillus] selenitireducens MLS10	0	0	0	1	0	0	0	0	1	0
[Clostridium] cellulosi	0	0	0	0	0	0	0	0	1	0
[Clostridium] hylemonae DSM 15053	0	0	0	0	0	0	0	1	0	0
[Clostridium] innocuum	0	0	0	0	0	0	0	0	1	4
[Clostridium] innocuum	0	0	0	1	0	0	0	0	0	0
[Clostridium] scindens ATCC 35704	0	0	0	0	0	0	0	0	0	0
[Enterobacter] lignolyticus	0	0	0	0	0	0	0	0	4	0
[Enterobacter] lignolyticus SCF1	0	0	0	0	0	0	0	0	0	0
[Eubacterium] eligens ATCC 27750	0	0	0	1	0	0	0	0	0	0
[Eubacterium] eligens ATCC 27750	0	0	0	1	0	0	0	0	0	0
[Haemophilus] ducreyi	0	0	0	0	0	0	0	0	0	0
[Haemophilus] ducreyi 35000HP	0	0	0	1	0	0	0	0	0	0
[Mycobacterium] chelonae subsp. gwanakae	0	0	0	0	0	0	0	1	2	0
[Mycobacterium] stephanolepidis	1	0	1	0	0	0	1	1	16	3
[Ochrobactrum] quorumnocens	0	0	0	0	0	0	0	0	2	1
[Ochrobactrum] quorumnocens	1	0	0	1	0	1	0	2	10	14
[Ochrobactrum] quorumnocens	0	0	0	0	0	0	0	0	0	1
[Ruminococcus] gnavus ATCC 29149	0	0	0	0	0	0	0	0	0	0
Abiotrophia defectiva	0	0	0	2	1	0	0	0	0	0
Abyssicoccus albus	1	0	0	1	1	0	0	0	0	0
Acetilactobacillus jinshanensis	0	0	0	0	0	0	0	0	1	0
Acetivibrio clariflavus DSM 19732	0	1	0	0	0	0	0	0	0	0
Acetivibrio thermocellus ATCC 27405	0	0	0	0	0	0	0	0	0	0
Acetoanaerobium sticklandii	0	0	0	0	1	0	0	0	0	0
Acetobacter aceti	1	0	0	0	1	0	1	3	3	3
Acetobacter aceti	0	0	0	0	0	0	0	0	2	2
Acetobacter aceti	0	0	0	0	0	0	0	1	2	1
Acetobacter aceti NBRC 14818	0	0	0	0	0	0	0	1	7	3
Acetobacter ascendens	0	0	0	0	0	0	0	0	0	1
Acetobacter orientalis	0	1	0	0	0	0	0	1	2	1
Acetobacter oryzoeni	0	0	0	0	0	0	0	1	2	3
Acetobacter pasteurianus	0	0	0	0	0	0	0	0	0	0
Acetobacter pasteurianus IFO 3283-01	0	0	0	0	0	0	1	0	0	0
Acetobacter pasteurianus NBRC 101655	0	0	0	0	0	0	0	4	3	5
Acetobacter persici	0	0	0	0	0	0	0	1	0	0
Acetobacter senegalensis	0	0	0	0	0	0	0	1	0	1
Acetobacter tropicalis	0	0	0	0	0	0	0	0	0	0
Acetobacter vaccinii	0	1	0	0	0	0	1	0	0	0
Acetobacteraceae bacterium	1	0	0	0	0	1	0	0	0	3
Acetobacteraceae bacterium	0	0	0	0	0	0	0	1	0	0
Acetobacterium woodii DSM 1030	0	1	0	0	0	0	0	0	4	3
Acetohalobium arabaticum DSM 5501	0	0	0	0	0	0	0	0	1	0
Acetomicrobium mobile DSM 13181	0	0	0	0	0	0	0	2	2	1
Acholeplasma hippikon	0	0	0	0	0	0	0	1	0	0
Achromobacter denitrificans	0	0	0	0	0	0	0	6	1	3
Achromobacter denitrificans	0	0	0	1	0	0	0	4	1	0
Achromobacter denitrificans	0	0	0	0	0	0	0	0	0	0
Achromobacter denitrificans	0	0	0	0	0	0	0	2	0	0
Achromobacter denitrificans	1	1	2	0	1	0	0	11	6	13
Achromobacter denitrificans	0	0	0	0	0	0	0	0	0	0
Achromobacter insolitus	0	0	1	0	0	0	0	0	0	0
Achromobacter insolitus	0	0	0	0	0	0	0	2	1	0
Achromobacter insolitus	0	0	0	0	0	0	0	0	1	2
Achromobacter insolitus	2	1	1	0	0	0	0	10	6	11
Achromobacter pestifer	0	0	0	1	0	0	2	3	3	11
Achromobacter sp. AONIH1	0	1	0	1	0	0	0	6	10	13
Achromobacter sp. B7	1	0	0	0	0	0	1	6	0	8
Achromobacter spanius	0	1	1	0	0	0	0	6	7	4
Achromobacter spanius	0	0	0	0	0	0	0	6	9	7
Achromobacter spanius	0	0	1	0	0	0	0	2	1	2
Achromobacter spanius	0	0	0	0	0	0	0	0	0	0
Achromobacter xylosoxidans	5	3	1	1	4	0	0	32	35	28
Achromobacter xylosoxidans	0	0	0	0	0	0	0	0	0	1
Achromobacter xylosoxidans	0	0	0	0	0	0	0	9	6	13
Achromobacter xylosoxidans	0	0	0	0	0	0	0	1	1	6
Achromobacter xylosoxidans	0	0	0	0	0	0	0	1	0	0
Achromobacter xylosoxidans	3	1	0	0	1	0	1	10	7	16
Achromobacter xylosoxidans	0	0	0	0	0	0	0	0	0	0
Achromobacter xylosoxidans	0	1	0	0	0	0	0	1	1	4
Achromobacter xylosoxidans	0	0	0	0	0	0	0	0	1	0
Achromobacter xylosoxidans	2	3	0	1	0	3	2	13	10	20
Achromobacter xylosoxidans	1	1	0	6	1	0	0	20	18	18
Achromobacter xylosoxidans	0	0	0	0	0	0	0	0	0	0
Achromobacter xylosoxidans	0	0	0	0	0	0	0	2	3	1
Achromobacter xylosoxidans	0	0	0	0	0	0	0	3	1	4
Achromobacter xylosoxidans A8	1	0	0	0	0	0	1	8	9	8
Acidaminococcus fermentans DSM 20731	0	0	0	0	0	0	0	0	0	0
Acidaminococcus intestini RyC-MR95	1	0	0	0	0	0	0	0	0	0
Acidibrevibacterium fodinaquatile	0	4	0	1	6	0	1	10	17	24
Acidiferrobacter sp. SPIII_3	0	0	1	1	1	2	0	12	6	20
Acidihalobacter yilgarnensis	0	0	0	2	0	0	2	11	4	7
Acidilutibacter cellobiosedens	0	1	0	2	0	1	0	2	3	0
Acidimicrobium ferrooxidans DSM 10331	0	3	0	0	1	1	1	7	15	13
Acidiphilium cryptum JF-5	0	0	0	0	0	0	0	0	0	0
Acidiphilium cryptum JF-5	0	0	0	0	0	0	0	0	0	0
Acidiphilium cryptum JF-5	0	0	0	0	0	0	0	0	0	1
Acidiphilium cryptum JF-5	0	0	0	0	0	0	0	4	2	2
Acidiphilium multivorum AIU301	4	1	1	0	2	0	2	28	32	40
Acidipropionibacterium acidipropionici	0	0	0	0	0	0	0	0	0	0
Acidipropionibacterium acidipropionici	0	0	0	1	0	0	0	1	0	0
Acidipropionibacterium acidipropionici	4	5	1	1	0	1	2	12	16	5
Acidipropionibacterium acidipropionici ATCC 4875	1	0	0	0	0	0	0	0	0	0
Acidipropionibacterium jensenii	9	16	0	0	6	0	2	33	24	16
Acidipropionibacterium jensenii	1	0	0	0	0	1	1	1	1	3
Acidipropionibacterium jensenii	0	0	0	0	0	0	0	0	1	0
Acidipropionibacterium jensenii	1	0	0	0	0	0	0	1	1	0
Acidipropionibacterium virtanenii	0	1	0	1	0	0	0	0	7	0
Acidisarcina polymorpha	0	1	1	0	0	0	1	18	9	6
Acidithiobacillus caldus	0	0	0	0	0	0	0	0	2	0
Acidithiobacillus caldus ATCC 51756	0	0	0	2	0	0	0	1	1	0
Acidithiobacillus caldus ATCC 51756	0	0	0	0	0	0	1	0	0	0
Acidithiobacillus caldus SM-1	1	0	0	0	0	0	0	6	7	2
Acidithiobacillus caldus SM-1	0	0	0	0	0	0	0	1	0	0
Acidithiobacillus caldus SM-1	0	0	0	0	0	0	0	0	1	0
Acidithiobacillus ferridurans	0	0	0	0	0	0	0	2	5	1
Acidithiobacillus ferrivorans SS3	2	0	0	2	1	1	0	10	15	8
Acidithiobacillus ferrooxidans	0	0	0	0	0	0	0	0	3	0
Acidithiobacillus ferrooxidans ATCC 23270	0	0	0	0	0	0	0	3	1	3
Acidithiobacillus sp. AMD consortium	0	0	0	0	0	0	0	1	0	0
Acidithiobacillus thiooxidans ATCC 19377	0	1	0	0	0	0	0	1	4	6
Acidobacterium capsulatum ATCC 51196	1	1	0	1	0	1	0	37	20	8
Acidothermus cellulolyticus 11B	1	9	0	0	1	0	3	28	32	12
Acidovorax carolinensis	0	0	0	2	0	0	0	0	1	0
Acidovorax carolinensis	0	0	0	0	0	0	0	1	3	0
Acidovorax carolinensis	1	0	0	1	2	0	0	3	9	6
Acidovorax carolinensis	0	0	0	2	0	0	0	0	0	0
Acidovorax carolinensis	0	0	0	0	0	0	0	0	0	0
Acidovorax carolinensis	0	0	0	1	0	0	0	0	0	1
Acidovorax carolinensis	0	0	0	0	0	0	0	0	1	0
Acidovorax sp. 1608163	0	0	2	16	1	0	2	3	10	10
Acidovorax sp. HDW3	2	0	6	17	2	0	2	22	36	26
Acidovorax sp. JS42	2	5	11	96	6	1	10	0	0	0
Acidovorax sp. JS42	0	1	3	4	0	0	0	0	0	0
Acidovorax sp. JS42	0	0	0	0	0	0	0	0	0	0
Acidovorax sp. KKS102	8	2	17	141	3	3	13	2	3	5
Acidovorax sp. RAC01	2	4	4	17	2	2	1	10	41	19
Acidovorax sp. T1	2	1	2	15	1	0	3	5	13	6
Acidovorax sp. T1	1	0	0	2	0	0	1	0	1	0
Acidovorax sp. T1	0	0	0	0	0	0	0	0	0	0
Acidovorax sp. T1	0	0	0	0	0	0	0	0	1	0
Acinetobacter baumannii	0	0	0	0	0	0	0	0	0	0
Acinetobacter baumannii	0	0	0	0	0	0	0	0	0	0
Acinetobacter baumannii	0	0	0	0	1	0	0	0	0	0
Acinetobacter baumannii	0	0	1	3	0	0	0	0	0	0
Acinetobacter baumannii	0	0	1	1	0	0	0	0	0	0
Acinetobacter baumannii	0	0	0	1	0	0	0	0	0	0
Acinetobacter baumannii	0	0	0	0	0	0	0	0	0	0
Acinetobacter baumannii	0	0	0	0	0	0	0	0	0	0
Acinetobacter baumannii	0	0	0	0	0	0	0	0	0	0
Acinetobacter baumannii	0	0	0	1	0	0	0	0	0	0
Acinetobacter baumannii	0	0	2	0	0	0	0	0	0	0
Acinetobacter baumannii	0	0	0	0	0	0	0	0	0	0
Acinetobacter baumannii	0	0	0	0	0	0	0	0	0	0
Acinetobacter baumannii	0	0	0	0	0	0	0	0	0	0
Acinetobacter baumannii	0	0	0	1	0	0	0	0	0	0
Acinetobacter baumannii	0	0	1	2	0	0	0	0	0	0
Acinetobacter baumannii	0	0	0	0	0	0	0	0	0	0
Acinetobacter baumannii	0	0	0	0	0	0	0	1	0	0
Acinetobacter baumannii	0	0	0	1	0	0	0	0	0	0
Acinetobacter baumannii	0	0	0	0	0	0	0	0	0	0
Acinetobacter baumannii	0	0	0	1	0	0	0	0	0	0
Acinetobacter baumannii	0	1	0	1	0	0	0	1	3	0
Acinetobacter baumannii	0	1	0	0	0	0	0	0	0	0
Acinetobacter baumannii	1	1	0	6	0	1	5	47	26	0
Acinetobacter baumannii	0	1	0	0	0	0	0	0	0	0
Acinetobacter baumannii	0	0	0	0	0	0	0	0	0	0
Acinetobacter baumannii	0	0	0	0	0	0	0	0	0	0
Acinetobacter baumannii	0	0	0	0	0	0	0	0	0	0
Acinetobacter cumulans	0	0	0	0	0	0	0	0	0	0
Acinetobacter cumulans	0	0	0	0	0	0	0	3	0	1
Acinetobacter cumulans	0	0	0	1	0	0	0	0	0	0
Acinetobacter defluvii	0	0	0	1	0	0	0	0	0	0
Acinetobacter dispersus	0	0	0	1	0	0	0	0	0	0
Acinetobacter equi	0	0	0	0	0	0	0	0	1	0
Acinetobacter guillouiae	0	0	0	0	0	0	1	0	0	0
Acinetobacter haemolyticus	0	0	0	0	0	0	0	1	0	0
Acinetobacter haemolyticus	0	0	0	1	0	0	0	0	0	0
Acinetobacter haemolyticus	0	0	0	3	0	0	0	0	0	1
Acinetobacter haemolyticus	0	0	1	0	0	0	0	0	0	0
Acinetobacter haemolyticus	0	0	0	0	1	0	0	0	0	0
Acinetobacter haemolyticus	0	0	0	1	0	0	0	0	0	0
Acinetobacter haemolyticus	0	0	0	1	0	0	0	0	0	0
Acinetobacter haemolyticus	0	0	0	0	0	0	0	0	0	0
Acinetobacter haemolyticus	0	0	0	0	0	0	0	1	0	0
Acinetobacter haemolyticus	0	0	0	0	0	0	0	0	0	0
Acinetobacter indicus	0	0	0	0	1	0	0	0	0	0
Acinetobacter indicus	0	0	0	0	0	0	0	0	0	0
Acinetobacter indicus	0	0	0	0	0	0	0	0	0	0
Acinetobacter indicus	0	0	0	1	0	0	0	0	0	0
Acinetobacter indicus	0	0	0	1	0	0	0	0	0	0
Acinetobacter indicus	0	0	0	0	0	0	0	0	0	0
Acinetobacter indicus	0	0	0	2	1	0	0	0	0	0
Acinetobacter indicus	0	0	0	0	0	0	0	1	1	0
Acinetobacter indicus	0	0	0	0	0	0	0	0	0	0
Acinetobacter indicus	0	0	0	1	0	0	0	0	0	0
Acinetobacter johnsonii	0	0	0	0	0	0	0	0	0	0
Acinetobacter johnsonii	0	0	0	0	0	0	0	0	0	0
Acinetobacter johnsonii	0	0	0	0	0	0	0	0	0	0
Acinetobacter johnsonii	3	0	9	8	3	0	0	0	0	0
Acinetobacter johnsonii	0	0	0	0	0	0	0	0	0	0
Acinetobacter johnsonii	0	0	3	4	1	0	0	0	0	0
Acinetobacter johnsonii XBB1	0	0	0	0	0	0	0	0	0	0
Acinetobacter johnsonii XBB1	0	0	0	1	0	0	0	0	0	0
Acinetobacter johnsonii XBB1	0	0	0	0	1	0	0	0	0	0
Acinetobacter johnsonii XBB1	0	0	0	0	0	0	0	0	0	0
Acinetobacter johnsonii XBB1	0	0	0	0	0	0	0	0	0	0
Acinetobacter junii	0	0	2	7	0	0	0	0	0	0
Acinetobacter junii	0	0	0	0	0	0	0	0	1	0
Acinetobacter junii	0	0	0	4	0	0	0	0	0	0
Acinetobacter lactucae	0	0	0	3	0	0	0	0	0	0
Acinetobacter lwoffii	7	2	4	7	13	0	1	0	0	0
Acinetobacter lwoffii	0	0	0	2	2	0	0	0	0	0
Acinetobacter lwoffii	0	0	0	1	0	0	0	0	0	0
Acinetobacter lwoffii	0	0	0	0	0	0	0	0	0	0
Acinetobacter lwoffii	0	0	0	0	0	0	0	0	0	0
Acinetobacter lwoffii	0	0	0	0	0	0	0	0	0	0
Acinetobacter nosocomialis	0	0	0	0	0	0	0	0	0	0
Acinetobacter nosocomialis	0	1	0	0	0	0	0	0	0	0
Acinetobacter pittii	0	0	0	0	0	0	0	0	0	0
Acinetobacter pittii	0	0	0	1	0	0	0	0	0	0
Acinetobacter pittii	0	0	0	0	0	0	0	0	0	0
Acinetobacter pittii	0	0	1	0	0	0	0	0	0	0
Acinetobacter pittii	0	0	0	1	0	0	0	0	0	0
Acinetobacter pittii	0	0	0	0	0	0	0	0	0	0
Acinetobacter pittii	0	0	0	0	1	0	0	0	0	0
Acinetobacter pittii	0	0	0	0	0	0	0	0	0	0
Acinetobacter radioresistens	1	0	0	0	0	0	0	0	0	0
Acinetobacter radioresistens	0	0	0	0	0	0	0	0	0	0
Acinetobacter radioresistens DSM 6976 = NBRC 102413 = CIP 103788	0	0	0	1	0	0	0	0	0	0
Acinetobacter radioresistens DSM 6976 = NBRC 102413 = CIP 103788	0	0	0	1	0	0	0	0	0	0
Acinetobacter radioresistens DSM 6976 = NBRC 102413 = CIP 103788	0	0	0	0	0	0	0	0	0	0
Acinetobacter radioresistens DSM 6976 = NBRC 102413 = CIP 103788	0	0	1	0	0	0	0	0	0	0
Acinetobacter schindleri	0	0	0	0	0	0	0	0	0	0
Acinetobacter schindleri	1	0	0	0	0	0	0	0	0	0
Acinetobacter schindleri	0	0	1	1	1	0	0	0	0	0
Acinetobacter schindleri	0	0	0	0	2	0	1	0	0	0
Acinetobacter schindleri	0	0	0	0	0	0	0	0	0	0
Acinetobacter schindleri	0	0	0	0	0	0	0	0	0	0
Acinetobacter schindleri	0	0	0	1	0	0	0	0	0	0
Acinetobacter seifertii	0	0	0	1	0	0	0	0	0	0
Acinetobacter seifertii	0	0	0	0	0	0	0	0	0	0
Acinetobacter seifertii	0	0	0	0	0	0	1	0	0	0
Acinetobacter seifertii	0	0	1	0	0	0	0	0	0	0
Acinetobacter seifertii	0	0	1	0	0	0	0	0	0	0
Acinetobacter seifertii	0	0	1	0	0	0	0	0	0	0
Acinetobacter seifertii	0	0	0	1	0	0	0	0	0	0
Acinetobacter seifertii	0	0	0	0	0	0	0	0	0	0
Acinetobacter soli	0	0	0	0	1	0	0	0	0	0
Acinetobacter soli	0	0	0	1	0	0	0	0	0	0
Acinetobacter soli	0	0	0	1	0	0	0	0	0	0
Acinetobacter sp. 10FS3-1	0	0	0	0	0	0	0	0	1	2
Acinetobacter sp. 10FS3-1	0	0	0	0	0	0	0	0	0	0
Acinetobacter sp. ACNIH1	0	0	0	1	0	0	0	0	0	0
Acinetobacter sp. ACNIH2	0	0	0	0	0	0	0	0	0	0
Acinetobacter sp. ACNIH2	0	1	1	0	0	0	0	0	0	0
Acinetobacter sp. BEC1-S18-ESBL-01	0	0	0	0	0	0	0	0	0	0
Acinetobacter sp. FDAARGOS_493	0	0	0	0	0	0	0	0	0	0
Acinetobacter sp. MYb10	1	0	2	5	0	0	0	0	0	0
Acinetobacter sp. NEB 394	0	0	0	0	0	0	1	0	0	0
Acinetobacter sp. NEB 394	0	0	0	0	0	0	0	0	0	0
Acinetobacter sp. NEB 394	0	0	0	0	0	0	0	0	0	0
Acinetobacter sp. NEB 394	0	0	0	1	0	0	0	0	0	0
Acinetobacter sp. NEB149	0	0	2	4	6	0	0	0	0	0
Acinetobacter sp. NEB149	0	0	0	0	1	0	0	0	0	0
Acinetobacter sp. SWBY1	2	0	1	2	0	1	2	1	0	0
Acinetobacter sp. TGL-Y2	0	0	1	2	0	0	0	0	0	0
Acinetobacter sp. TTH0-4	1	0	0	79	4	0	0	0	0	0
Acinetobacter sp. WCHA45	0	0	1	1	0	0	0	0	0	0
Acinetobacter sp. WCHA55	0	0	0	0	0	0	0	0	0	0
Acinetobacter sp. WCHAc010034	0	0	0	0	0	0	0	0	0	0
Acinetobacter tandoii	0	0	0	0	0	0	0	1	0	0
Acinetobacter towneri	0	0	1	1	0	0	0	0	0	0
Acinetobacter towneri	0	0	0	1	0	0	0	0	0	0
Acinetobacter ursingii	1	0	1	2	1	0	0	0	0	0
Acinetobacter ursingii	0	0	0	2	0	0	0	0	0	0
Acinetobacter wuhouensis	0	0	0	0	0	0	0	0	0	0
Acinetobacter wuhouensis	0	0	1	1	0	0	0	0	0	0
Acinetobacter wuhouensis	0	0	0	0	1	0	0	1	0	0
Actibacterium sp. EMB200-NS6	1	2	0	1	4	0	0	4	8	9
Actibacterium sp. EMB200-NS6	0	0	0	0	0	0	0	0	0	0
Actibacterium sp. EMB200-NS6	0	0	0	0	0	0	0	0	0	0
Actinoalloteichus fjordicus	3	5	7	1	2	0	24	133	20	64
Actinoalloteichus hymeniacidonis	0	1	1	0	1	0	11	35	4	16
Actinoalloteichus hoggarensis	1	2	1	0	0	0	13	58	5	28
Actinoalloteichus sp. GBA129-24	0	0	0	0	0	0	0	2	0	1
Actinobacillus equuli	0	0	0	0	0	0	0	0	0	0
Actinobacillus porcitonsillarum	0	0	0	0	0	0	0	0	0	1
Actinobacillus suis	0	0	0	0	0	0	0	0	1	0
Actinobacteria bacterium IMCC19121	0	1	0	0	0	0	0	0	0	0
Actinobacteria bacterium IMCC26077	0	0	0	0	0	0	0	3	0	0
Actinobacteria bacterium IMCC26256	0	5	0	1	4	1	1	23	53	8
Actinobaculum sp. 313	0	1	0	0	0	0	0	3	2	0
Actinomadura sp. NAK00032	2	6	3	1	0	4	37	155	41	508
Actinomadura sp. WMMB 499	5	12	5	1	4	8	35	278	104	639
Actinomarinicola tropica	14	53	3	2	86	2	27	94	225	53
Actinomyces gaoshouyii	4	8	0	0	0	0	1	17	24	23
Actinomyces howellii	1	4	0	0	0	0	0	0	2	4
Actinomyces israelii	0	1	0	0	0	0	0	1	0	1
Actinomyces marmotae	0	0	0	0	0	0	0	0	1	1
Actinomyces oris	2	1	0	4	1	0	0	0	0	7
Actinomyces pacaensis	0	0	0	0	0	0	0	0	0	1
Actinomyces procaprae	1	1	0	0	1	0	0	3	1	1
Actinomyces qiguomingii	0	0	0	0	0	0	0	1	0	1
Actinomyces radicidentis	0	0	0	0	0	0	0	13	3	4
Actinomyces slackii	0	4	0	0	0	0	0	6	2	2
Actinomyces sp. 432	1	5	0	0	0	0	0	3	0	0
Actinomyces sp. Chiba101	0	3	0	0	0	0	0	6	4	10
Actinomyces sp. oral taxon 169	1	1	2	7	3	0	1	2	2	10
Actinomyces sp. oral taxon 171 str. F0337	0	0	0	1	0	0	0	0	3	4
Actinomyces sp. oral taxon 414	1	0	1	2	3	0	0	5	0	5
Actinomyces sp. oral taxon 897	3	1	1	0	2	0	2	9	8	1
Actinomyces sp. Z16	3	0	2	0	1	0	0	8	3	5
Actinomyces viscosus	5	0	3	0	1	0	0	7	7	4
Actinomyces wuliandei	0	0	1	0	0	0	0	5	1	3
Actinoplanes friuliensis DSM 7358	0	20	2	1	1	1	23	74	50	64
Actinoplanes missouriensis 431	0	6	1	0	2	3	12	35	8	14
Actinoplanes sp. N902-109	3	12	4	1	3	2	15	76	27	42
Actinoplanes sp. OR16	1	10	1	2	4	0	10	34	23	32
Actinoplanes sp. SE50	0	0	0	0	0	0	0	0	0	1
Actinoplanes sp. SE50/110	0	5	4	0	1	0	11	67	35	33
Actinoplanes sp. SE50/110	0	0	0	0	0	0	0	2	1	0
Actinoplanes teichomyceticus ATCC 31121	0	2	3	0	1	1	7	60	21	32
Actinopolyspora erythraea	0	1	0	0	1	0	8	27	4	11
Actinosynnema mirum DSM 43827	6	13	13	1	2	4	75	342	50	171
Actinosynnema pretiosum	0	0	0	0	0	0	20	56	6	11
Actinosynnema pretiosum subsp. pretiosum	0	0	1	0	0	0	2	5	0	6
Actinotalea sp. JY-7876	10	4	0	0	1	1	2	25	35	23
Actinotignum schaalii	0	0	0	0	0	0	0	0	1	2
Adhaeretor mobilis	0	0	1	1	0	1	0	1	3	0
Adhaeribacter radiodurans	2	0	0	0	0	1	0	1	5	2
Adhaeribacter swui	0	0	1	0	0	0	0	0	0	0
Adlercreutzia equolifaciens DSM 19450	0	0	0	0	0	0	0	2	2	0
Adlercreutzia hattorii	0	0	0	1	0	0	0	1	3	2
Advenella kashmirensis WT001	0	0	0	0	0	0	0	1	1	0
Advenella mimigardefordensis DPN7	0	0	0	0	0	0	0	0	0	1
Aeoliella mucimassa	0	0	0	0	0	1	0	6	3	5
Aequoribacter fuscus	0	0	0	0	0	0	0	0	0	0
Aequorivita sp. H23M31	0	0	0	0	0	0	0	0	0	0
Aequorivita sublithincola DSM 14238	0	0	0	0	0	0	0	0	1	0
Aeribacillus pallidus	0	0	0	1	0	0	0	0	0	0
Aerococcus sanguinicola	0	0	0	0	0	0	0	1	0	0
Aerococcus urinaeequi	0	0	0	11	2	0	0	0	0	0
Aerococcus urinaeequi	0	0	0	2	0	0	0	0	0	0
Aerococcus viridans	0	0	1	17	2	0	0	0	0	0
Aeromicrobium chenweiae	1	4	10	0	2	0	0	71	65	11
Aeromicrobium erythreum	5	5	5	0	4	0	3	112	56	8
Aeromicrobium yanjiei	8	13	5	0	4	4	2	125	118	20
Aeromicrobium sp. A1-2	4	6	6	0	5	0	2	40	54	10
Aeromicrobium sp. zg-629	1	5	1	1	0	0	1	46	19	8
Aeromonas caviae	0	0	0	0	0	1	0	4	1	1
Aeromonas caviae	0	0	1	0	0	0	0	0	0	0
Aeromonas caviae	0	0	0	0	0	0	0	0	1	0
Aeromonas caviae	0	0	0	0	0	0	0	0	0	0
Aeromonas caviae	0	0	0	0	0	0	0	4	1	3
Aeromonas caviae	0	0	0	0	1	0	0	0	0	0
Aeromonas caviae	0	0	0	0	0	0	0	0	0	0
Aeromonas caviae	0	0	0	0	0	0	0	1	1	0
Aeromonas caviae	0	0	0	0	0	0	0	0	0	0
Aeromonas caviae	0	0	0	0	0	0	0	0	1	0
Aeromonas dhakensis	0	0	0	0	0	0	0	1	0	0
Aeromonas encheleia	0	0	0	0	0	0	0	3	1	2
Aeromonas hydrophila	0	0	0	0	0	0	0	0	0	0
Aeromonas hydrophila	0	0	0	0	0	0	0	0	0	0
Aeromonas hydrophila	0	0	0	0	0	0	0	3	4	2
Aeromonas hydrophila	0	0	0	0	0	0	0	0	0	1
Aeromonas hydrophila	0	0	0	0	0	0	0	0	0	1
Aeromonas hydrophila	0	0	1	0	0	0	0	1	0	2
Aeromonas hydrophila	0	0	0	0	0	0	0	2	0	0
Aeromonas hydrophila	1	0	0	0	0	0	0	0	1	2
Aeromonas hydrophila	0	0	0	0	0	0	0	3	0	1
Aeromonas hydrophila	0	0	0	0	0	0	0	0	0	0
Aeromonas hydrophila	0	4	1	0	1	1	0	8	15	14
Aeromonas hydrophila	0	0	0	0	0	0	1	6	5	8
Aeromonas hydrophila	0	0	0	0	1	0	0	4	4	3
Aeromonas hydrophila 4AK4	0	0	0	0	0	0	0	1	0	0
Aeromonas hydrophila YL17	0	0	0	0	0	0	0	0	1	0
Aeromonas hydrophila subsp. hydrophila	0	0	0	0	0	0	0	0	1	0
Aeromonas hydrophila subsp. hydrophila ATCC 7966	0	0	0	0	0	0	0	0	0	0
Aeromonas jandaei	0	0	0	0	0	0	0	1	0	0
Aeromonas jandaei	0	0	0	0	0	0	0	2	1	0
Aeromonas media	0	0	0	0	0	0	0	1	1	0
Aeromonas media	0	0	0	0	1	0	0	0	0	0
Aeromonas media	0	0	0	0	0	0	0	0	0	0
Aeromonas media	0	0	0	1	0	0	0	2	1	1
Aeromonas media	0	0	0	0	0	0	1	0	1	0
Aeromonas media WS	0	0	0	0	0	0	0	0	1	0
Aeromonas rivipollensis	0	0	0	0	0	0	0	0	0	0
Aeromonas salmonicida	0	0	0	0	0	0	0	0	0	0
Aeromonas salmonicida	0	0	0	0	0	0	0	0	0	0
Aeromonas salmonicida subsp. pectinolytica 34mel	1	0	0	1	0	0	0	2	2	2
Aeromonas salmonicida subsp. salmonicida	0	0	0	0	0	0	0	0	0	1
Aeromonas salmonicida subsp. salmonicida A449	0	0	0	1	0	0	0	0	0	0
Aeromonas salmonicida subsp. salmonicida A449	1	0	0	1	0	0	0	0	0	0
Aeromonas schubertii	0	0	0	0	0	0	0	0	4	2
Aeromonas schubertii	0	0	0	0	0	0	0	0	0	0
Aeromonas sp. 2692-1	0	0	0	0	0	0	0	0	1	0
Aeromonas sp. ASNIH3	0	0	0	0	0	0	0	0	0	0
Aeromonas sp. ASNIH4	0	0	0	0	0	0	0	2	0	0
Aeromonas sp. ASNIH5	0	0	0	0	0	0	0	0	3	1
Aeromonas sp. CA23	0	0	0	0	0	0	0	1	0	0
Aeromonas sp. CU5	0	0	0	0	0	0	0	1	0	0
Aeromonas veronii	0	1	0	0	0	0	0	0	0	0
Aeromonas veronii	0	1	0	0	0	0	0	0	0	0
Aeromonas veronii	0	0	0	0	0	0	1	0	0	0
Aeromonas veronii	0	0	0	0	0	0	0	2	0	1
Aeromonas veronii	0	0	0	0	0	0	0	0	1	0
Aeromonas veronii	0	0	0	1	0	0	0	1	3	7
Aeromonas veronii	0	0	0	0	0	0	0	0	1	0
Aeromonas veronii	0	2	0	0	0	0	0	0	0	2
Aeromonas veronii	0	0	0	0	0	0	0	0	0	0
Aeromonas veronii	0	0	1	0	0	0	0	0	1	0
Aeromonas veronii	0	0	0	0	0	0	0	0	0	0
Aeromonas veronii	0	0	0	0	0	0	0	0	0	1
Aeromonas veronii	0	0	0	0	0	0	0	0	1	1
Aeromonas veronii	0	0	0	0	0	0	0	0	0	0
Aeromonas veronii	0	0	0	0	0	0	0	0	0	0
Aeromonas veronii B565	0	1	0	0	0	0	0	1	3	0
Aeromonas veronii Hm21	0	0	0	0	0	0	0	0	1	0
Aeromonas veronii Hm21	0	0	0	0	0	0	0	0	0	0
Aerosticca soli	0	0	0	0	0	0	0	10	11	23
Aestuarium zhoushanense	0	0	0	0	0	0	0	0	0	0
Aestuarium zhoushanense	0	0	0	0	0	0	0	0	0	1
Afipia carboxidovorans OM5	2	10	2	0	2	0	5	40	96	95
Afipia carboxidovorans OM5	0	1	1	1	1	0	0	3	3	1
Afipia carboxidovorans OM5	0	0	0	0	0	0	0	0	0	0
Agarilytica rhodophyticola	0	0	0	0	0	0	0	0	0	0
Agathobacter rectalis ATCC 33656	0	0	0	1	0	0	0	0	1	0
Aggregatibacter actinomycetemcomitans NUM4039	0	0	0	0	0	0	0	1	0	0
Aggregatibacter aphrophilus	0	0	0	1	0	0	0	0	0	0
Aggregatibacter aphrophilus	1	0	0	0	0	0	0	0	0	0
Aggregatibacter phage S1249	0	0	0	0	0	0	1	1	1	0
Aggregatibacter segnis ATCC 33393	0	0	0	0	0	0	0	0	1	0
Agrobacterium fabacearum	0	0	0	0	0	0	0	0	1	0
Agrobacterium fabrum	0	0	0	0	0	0	0	0	0	0
Agrobacterium fabrum	0	0	0	1	0	0	0	1	0	0
Agrobacterium fabrum	0	0	0	0	0	0	0	0	1	0
Agrobacterium fabrum	1	0	0	0	0	0	0	1	0	0
Agrobacterium fabrum str. C58	1	0	0	0	0	0	0	1	1	1
Agrobacterium fabrum str. C58	0	0	0	0	0	0	0	0	1	0
Agrobacterium fabrum str. C58	0	0	0	1	0	0	0	0	0	0
Agrobacterium larrymoorei	0	0	0	1	0	0	0	2	2	3
Agrobacterium larrymoorei	1	0	0	0	0	0	0	0	1	1
Agrobacterium pusense	0	0	0	0	0	0	0	0	0	1
Agrobacterium pusense	0	0	0	0	1	0	0	0	0	4
Agrobacterium pusense	0	0	0	1	0	0	0	0	0	0
Agrobacterium pusense	0	0	2	2	0	0	0	2	12	11
Agrobacterium pusense	0	0	0	2	2	0	0	0	1	3
Agrobacterium pusense	0	0	0	0	0	0	1	0	2	1
Agrobacterium radiobacter K84	1	1	1	2	0	0	0	24	20	37
Agrobacterium radiobacter K84	2	2	2	0	0	0	0	6	6	4
Agrobacterium radiobacter K84	0	0	0	0	0	0	1	2	0	0
Agrobacterium rhizogenes	0	0	0	0	0	0	1	10	9	19
Agrobacterium rhizogenes	5	0	0	0	3	0	0	1	5	1
Agrobacterium rhizogenes	0	0	0	0	0	0	0	0	0	0
Agrobacterium sp. 33MFTa1.1	0	1	0	0	0	0	0	1	1	0
Agrobacterium sp. 33MFTa1.1	0	0	0	1	0	0	0	1	0	1
Agrobacterium sp. 33MFTa1.1	0	0	0	0	0	0	0	0	0	0
Agrobacterium sp. CGMCC 11546	0	1	2	1	0	0	0	2	6	7
Agrobacterium sp. CGMCC 11546	0	0	0	0	0	0	0	1	4	4
Agrobacterium sp. CGMCC 11546	0	0	1	0	0	0	0	0	0	0
Agrobacterium sp. MA01	0	1	0	2	0	0	2	1	9	6
Agrobacterium sp. MA01	0	0	0	2	0	0	0	0	0	0
Agrobacterium sp. RAC06	1	0	2	4	3	0	0	9	23	22
Agrobacterium sp. RAC06	0	0	0	0	0	0	0	0	0	1
Agrobacterium sp. T29	0	0	0	0	0	0	0	1	0	1
Agrobacterium sp. T29	0	0	0	0	0	0	0	0	0	0
Agrobacterium tumefaciens	0	0	2	0	3	0	0	3	8	7
Agrobacterium tumefaciens	0	0	0	0	0	0	0	0	0	2
Agrobacterium tumefaciens	0	0	0	0	0	0	0	0	0	0
Agrobacterium tumefaciens	0	0	0	1	0	0	0	0	0	0
Agrobacterium tumefaciens	0	1	0	0	0	0	0	7	13	12
Agrobacterium tumefaciens	0	1	0	1	0	0	1	2	4	6
Agrobacterium tumefaciens	0	0	0	1	0	0	0	0	0	0
Agrobacterium tumefaciens	0	0	0	0	0	0	0	0	0	0
Agrobacterium tumefaciens	0	0	0	0	0	0	0	2	2	5
Agrobacterium tumefaciens	0	0	0	0	0	0	0	0	1	2
Agrobacterium tumefaciens	0	0	0	0	0	0	0	0	2	1
Agrobacterium tumefaciens	0	0	0	0	0	0	0	0	0	0
Agrobacterium tumefaciens	1	1	0	0	0	0	1	3	12	9
Agrobacterium tumefaciens	0	0	0	0	0	0	0	3	2	2
Agrobacterium tumefaciens	1	0	1	0	0	0	0	8	2	6
Agrobacterium tumefaciens	0	0	0	1	0	0	0	0	5	1
Agrobacterium tumefaciens	0	0	0	0	0	0	0	0	0	0
Agrobacterium tumefaciens	0	0	0	0	0	0	0	0	1	1
Agrobacterium tumefaciens	0	0	0	0	0	0	0	1	0	0
Agrobacterium tumefaciens	0	0	1	1	0	0	0	0	0	0
Agrobacterium tumefaciens	1	0	1	2	0	1	2	6	7	14
Agrobacterium tumefaciens	1	0	0	1	0	0	0	1	7	2
Agrobacterium tumefaciens	0	0	0	0	0	0	3	0	1	1
Agrobacterium tumefaciens	0	1	0	5	1	0	0	17	29	30
Agrobacterium tumefaciens	2	0	0	1	0	0	2	3	9	9
Agrobacterium tumefaciens	0	0	0	0	0	0	0	0	0	0
Agrobacterium tumefaciens	0	0	0	0	0	0	0	0	0	0
Agrobacterium tumefaciens	0	0	0	0	0	0	0	0	1	0
Agrobacterium tumefaciens	0	0	1	0	0	0	0	0	0	0
Agrobacterium tumefaciens	0	0	0	1	0	0	0	0	0	0
Agrobacterium tumefaciens	0	0	0	0	0	0	0	1	0	3
Agrobacterium tumefaciens	0	0	0	0	0	0	0	1	0	0
Agrobacterium vitis	2	0	3	0	1	0	1	7	22	11
Agrobacterium vitis	0	0	0	0	0	0	0	0	2	3
Agrobacterium vitis	0	0	1	0	0	0	0	0	0	0
Agrobacterium vitis	0	0	0	0	0	0	0	1	2	0
Agrobacterium vitis	0	0	0	0	0	0	0	1	0	0
Agrobacterium vitis	1	0	0	0	0	0	0	1	0	0
Agrobacterium vitis	0	0	0	1	0	0	0	0	0	0
Agrobacterium vitis	0	1	0	0	0	0	1	0	15	29
Agrobacterium vitis	0	0	0	0	0	0	0	0	0	1
Agrobacterium vitis	0	0	0	0	0	0	1	1	1	0
Agrobacterium vitis	0	0	0	0	0	0	0	0	1	1
Agrobacterium vitis	1	0	0	0	0	0	0	0	0	0
Agrococcus sp. SGAir0287	31	35	2	1	2	0	0	9	19	34
Agromyces aureus	49	33	22	2	0	1	0	5	122	36
Agromyces badenianii	117	120	77	2	2	1	4	28	251	113
Agromyces laixinhei	60	51	22	2	1	1	1	13	66	30
Agromyces protaetiae	105	83	16	0	0	0	1	14	63	55
Agromyces sp. LHK192	71	71	24	1	2	2	2	27	110	110
Ahniella affigens	0	1	1	0	0	0	0	3	4	8
Akkermansia glycaniphila	0	1	0	0	0	0	0	1	3	1
Akkermansia muciniphila	0	0	1	0	0	0	0	8	2	1
Akkermansia muciniphila	0	0	0	0	0	0	0	1	0	1
Akkermansia muciniphila	0	0	0	0	0	0	0	1	0	0
Akkermansia muciniphila	0	0	0	0	0	0	0	1	0	0
Akkermansia muciniphila	0	0	0	0	0	0	0	0	0	1
Akkermansia muciniphila	0	0	0	0	0	0	0	1	2	1
Akkermansia muciniphila ATCC BAA-835	0	0	0	0	0	0	0	0	0	0
Alcaligenaceae bacterium SJ-26	1	1	0	0	0	0	0	3	6	2
Alcaligenes aquatilis	0	0	0	0	0	0	0	0	5	1
Alcaligenes faecalis	0	0	0	0	0	0	0	0	0	0
Alcaligenes faecalis	0	0	0	1	0	0	0	0	0	0
Alcaligenes faecalis	0	0	0	0	0	0	0	1	0	0
Alcaligenes faecalis	0	0	0	0	0	0	0	1	0	0
Alcaligenes faecalis	0	0	0	1	0	0	0	1	0	1
Alcaligenes faecalis	0	0	0	0	0	0	0	0	0	0
Alcaligenes faecalis	0	0	0	0	0	0	0	0	0	0
Alcanivorax borkumensis SK2	0	0	0	0	0	0	0	0	0	0
Alcanivorax sp. IO_7	1	3	0	0	1	0	1	11	5	18
Algicella marina	1	1	0	1	0	0	0	6	8	6
Algoriphagus sanaruensis	2	0	0	0	1	0	0	0	1	0
Algoriphagus sp. Y33	1	0	0	0	0	0	0	1	0	0
Aliarcobacter cryaerophilus	0	0	0	1	0	0	0	0	0	0
Aliarcobacter cryaerophilus	1	0	0	0	0	0	0	0	0	0
Aliarcobacter trophiarum LMG 25534	0	0	0	1	0	0	0	0	0	0
Alicycliphilus denitrificans	0	0	1	0	0	0	0	0	2	2
Alicycliphilus denitrificans BC	1	2	2	10	0	2	3	23	41	26
Alicycliphilus denitrificans BC	0	0	0	0	0	0	0	0	0	0
Alicycliphilus denitrificans K601	0	0	0	0	0	0	0	3	2	0
Alicycliphilus denitrificans K601	0	0	0	0	0	0	0	0	0	0
Alicyclobacillus acidocaldarius subsp. acidocaldarius DSM 446	0	1	0	0	0	0	0	9	12	5
Alicyclobacillus acidocaldarius subsp. acidocaldarius Tc-4-1	0	1	1	0	0	0	0	4	4	5
Alysiella filiformis	0	0	0	0	0	0	0	0	0	0
Alistipes communis	0	0	0	0	0	0	0	3	1	1
Alistipes communis	0	0	0	0	0	0	0	0	0	0
Alistipes dispar	0	1	0	0	0	0	0	3	6	2
Alistipes finegoldii DSM 17242	0	0	0	0	0	0	1	0	0	1
Alistipes indistinctus	0	0	0	0	0	0	0	0	0	1
Alistipes megaguti	0	1	0	0	0	0	0	1	2	0
Alistipes onderdonkii subsp. vulgaris	0	0	0	0	0	0	0	0	4	1
Alistipes sp. dk3624	0	0	0	0	0	0	0	1	1	0
Alkalicella caledoniensis	0	0	0	0	0	0	0	2	0	1
Alkalihalobacillus clausii KSM-K16	0	0	0	1	0	0	0	1	0	1
Alkalihalobacillus lehensis G1	0	0	0	0	0	0	0	0	0	0
Alkalihalophilus pseudofirmus OF4	0	0	0	0	0	0	0	1	0	0
Alkalihalophilus pseudofirmus OF4	0	0	0	0	0	0	0	0	0	0
Alkalilimnicola ehrlichii MLHE-1	2	0	1	0	1	0	0	9	11	18
Alkaliphilus metalliredigens QYMF	0	0	0	1	0	0	0	0	0	0
Alloacidobacterium dinghuense	1	1	1	6	0	2	1	24	29	25
Alloactinosynnema sp. L-07	0	4	15	1	2	2	178	688	10	352
Alloalcanivorax dieselolei B5	0	0	0	0	0	0	0	0	3	1
Alloalcanivorax xenomutans	2	2	0	2	1	0	0	7	7	5
Allochromatium vinosum DSM 180	2	0	1	1	0	0	0	49	20	51
Allocoleopsis franciscana PCC 7113	0	0	0	0	0	0	0	1	0	1
Allomeiothermus silvanus DSM 9946	0	1	0	2	1	0	1	1	1	1
Allomeiothermus silvanus DSM 9946	0	0	0	0	0	0	0	0	0	0
Allorhizobium ampelinum S4	0	0	0	0	0	0	0	0	1	8
Allorhizobium ampelinum S4	0	0	0	0	0	0	0	0	0	0
Allorhizobium pseudoryzae	0	0	0	0	0	0	1	12	25	17
Allorhizobium pseudoryzae	0	0	0	0	0	0	0	0	0	0
Allorhizobium pseudoryzae	1	0	0	1	0	0	1	0	0	0
Allorhizobium pseudoryzae	1	0	0	0	0	0	0	1	4	0
Allorhizobium pseudoryzae	0	0	0	2	0	0	0	0	0	0
Allosaccharopolyspora coralli	0	0	2	4	10	2	18	76	18	32
alpha proteobacterium HIMB5	0	0	0	0	0	0	0	0	1	0
alpha proteobacterium HIMB59	0	1	0	0	0	0	0	6	1	1
Altererythrobacter epoxidivorans	0	0	0	0	3	0	1	1	4	3
Altererythrobacter ishigakiensis	0	0	0	0	0	0	0	3	4	0
Altererythrobacter sp. B11	0	0	1	0	3	0	0	3	11	6
Altererythrobacter sp. BO-6	0	1	0	0	5	0	0	2	2	5
Alteromonas mediterranea DE1	0	0	0	0	0	0	0	0	1	0
Alteromonas mediterranea UM4b	0	0	0	0	0	0	0	4	0	1
Alteromonas pelagimontana	0	0	0	0	0	0	0	0	0	2
Alteromonas sp. 76-1	0	0	0	0	0	0	0	0	1	0
Alteromonas sp. BL110	0	0	0	0	0	0	0	1	0	0
Amycolatopsis albispora	2	0	10	1	1	0	83	326	17	177
Amycolatopsis japonica	0	2	11	0	0	0	20	176	14	71
Amycolatopsis keratiniphila	1	4	4	1	0	0	12	91	1	31
Amycolatopsis mediterranei RB	5	14	81	4	4	3	122	1085	58	432
Amycolatopsis mediterranei S699	0	0	0	0	0	0	0	2	0	1
Amycolatopsis mediterranei S699	0	0	0	0	0	0	0	2	0	1
Amycolatopsis mediterranei U32	0	0	0	0	0	0	0	3	1	5
Amycolatopsis methanolica 239	0	3	15	0	1	1	45	246	25	133
Amycolatopsis orientalis	6	2	13	0	0	2	39	451	71	301
Amycolatopsis sp. AA4	4	1	10	0	2	0	41	208	15	87
Amycolatopsis sp. AA4	0	0	0	0	0	0	2	8	0	0
Amycolatopsis sp. BJA-103	1	2	9	0	1	0	35	245	23	82
Amycolatopsis sp. Hca4	2	1	41	0	1	1	50	538	23	181
Amycolatopsis sp. YIM 10	2	6	27	3	2	2	130	643	46	258
Amylolactobacillus amylophilus DSM 20533 = JCM 1125	0	0	0	0	0	0	1	0	0	0
Aminipila luticellarii	0	0	0	0	0	0	0	0	2	0
Aminobacter aminovorans	8	1	6	2	0	0	2	54	95	73
Aminobacter aminovorans	0	0	1	0	0	0	0	1	6	4
Aminobacter aminovorans	0	0	0	0	0	0	0	2	1	1
Aminobacter aminovorans	2	0	0	0	0	0	0	0	1	0
Aminobacter aminovorans	0	0	0	0	0	0	0	0	0	2
Aminobacter sp. MDW-2	4	0	3	0	0	0	2	6	19	17
Aminobacter sp. MDW-2	0	0	0	0	0	0	0	0	1	1
Aminobacter sp. MDW-2	0	0	0	0	0	0	0	1	1	1
Aminobacter sp. MDW-2	0	0	0	0	0	0	0	0	4	0
Aminobacter sp. MSH1	0	0	0	0	0	0	0	0	0	1
Aminobacter sp. MSH1	0	0	0	0	0	1	0	0	0	0
Aminobacter sp. MSH1	0	0	0	0	0	0	0	0	0	0
Aminobacter sp. MSH1	13	7	10	4	6	2	7	98	176	154
Aminobacter sp. MSH1	0	0	0	1	0	0	0	2	5	7
Aminobacter sp. MSH1	4	0	0	0	1	0	0	2	5	5
Aminobacter sp. MSH1	0	0	0	0	0	0	0	1	0	1
Aminobacter sp. MSH1	0	0	0	1	0	0	0	0	0	0
Aminobacter sp. SR38	0	0	1	0	0	0	0	4	9	16
Aminobacter sp. SR38	0	0	0	0	0	0	0	0	1	0
Aminobacter sp. SR38	0	0	0	0	0	0	0	0	0	1
Aminobacter sp. SR38	0	0	0	0	0	0	0	0	1	0
Aminobacter sp. SR38	0	0	0	0	0	0	0	0	1	0
Aminobacter sp. SR38	0	0	0	0	1	0	0	0	1	8
Aminobacterium colombiense DSM 12261	0	0	0	0	0	0	0	1	3	0
Ammonifex degensii KC4	0	0	0	0	0	0	0	4	6	5
Amniculibacterium sp. G2-70	1	0	0	0	0	0	0	0	0	0
Amphibacillus xylanus NBRC 15112	0	0	0	0	0	0	0	0	2	0
Anabaena cylindrica PCC 7122	0	0	0	0	0	0	0	0	0	0
Anabaena sp. 90	0	0	0	0	0	0	0	0	0	1
Anabaena sp. 90	0	0	0	0	0	0	0	1	0	0
Anabaena sp. YBS01	0	1	0	1	1	0	1	3	2	0
Anabaena sp. WA102	0	0	0	0	0	0	0	0	1	0
Anaerobutyricum hallii	0	0	0	0	0	0	0	0	0	1
Anaerococcus prevotii DSM 20548	0	0	0	1	0	0	0	0	0	2
Anaerocolumna cellulosilytica	0	0	0	0	0	0	0	0	1	0
Anaerocolumna sedimenticola	0	0	0	0	0	0	0	0	0	0
Anaerohalosphaera lusitana	0	1	0	0	0	0	0	0	2	0
Anaerolinea thermophila UNI-1	0	1	0	2	1	2	0	0	6	2
Anaerolineaceae bacterium oral taxon 439	0	0	0	0	0	0	0	0	2	0
Anaeromyxobacter dehalogenans 2CP-1	6	21	1	4	6	3	7	109	79	46
Anaeromyxobacter dehalogenans 2CP-C	2	3	0	0	0	2	0	15	22	21
Anaeromyxobacter sp. Fw109-5	6	10	0	4	2	1	0	65	58	36
Anaeromyxobacter sp. K	0	5	1	0	0	1	0	8	13	6
Anaerostipes hadrus	0	0	0	0	0	0	0	0	0	0
Anaplasma ovis str. Haibei	0	0	0	0	0	0	0	0	1	0
Anaplasma phagocytophilum str. JM	0	0	0	0	0	0	0	0	1	0
Anaplasma phagocytophilum str. Norway variant1	0	0	0	0	0	0	0	0	2	1
Anaplasma phagocytophilum str. Norway variant2	0	0	0	1	0	0	0	0	0	1
Anatilimnocola aggregata	1	1	2	1	0	0	1	4	16	11
Ancylobacter pratisalsi	11	4	5	2	1	2	10	59	103	131
Ancylobacter pratisalsi	0	0	0	0	0	0	0	0	0	1
Ancylobacter sp. TS-1	4	2	0	1	0	1	6	39	74	70
Aneurinibacillus soli	0	0	0	0	0	0	0	2	2	0
Aneurinibacillus sp. XH2	0	0	0	0	0	0	0	0	0	0
Anoxybacillus amylolyticus	0	0	1	0	0	0	0	0	0	0
Anoxybacillus flavithermus	0	0	0	2	0	0	1	21	0	3
Anoxybacillus flavithermus WK1	0	0	0	1	0	0	0	0	0	1
Anoxybacillus sp. B7M1	1	0	0	0	0	0	0	0	0	0
Anoxybacter fermentans	0	1	0	0	0	0	0	0	0	0
Anseongella ginsenosidimutans	1	0	1	0	0	0	0	0	1	1
Antarcticibacterium arcticum	0	0	0	0	0	0	0	0	1	0
Antarctobacter heliothermus	0	1	0	0	0	0	0	1	2	1
Apibacter sp. B3706	1	0	0	0	0	0	0	0	0	0
Aquabacterium olei	0	0	2	2	0	0	0	6	7	5
Aquabacterium olei	0	0	0	0	0	0	0	1	0	0
Aquaspirillum sp. LM1	0	0	0	0	1	0	0	4	4	4
Aquella oligotrophica	0	0	0	0	0	0	0	0	0	1
Aquibium microcysteis	18	10	7	7	4	4	12	165	276	227
Aquibium oceanicum	8	2	4	0	1	0	10	63	94	81
Aquibium oceanicum	0	0	0	0	0	0	0	0	0	0
Aquicella lusitana	0	0	0	0	0	0	0	2	2	7
Aquicella siphonis	0	0	0	0	0	0	0	1	3	9
Aquiluna borgnonia	2	0	0	0	0	0	0	0	0	0
Aquirhabdus parva	0	0	0	0	0	0	0	2	1	2
Aquirufa nivalisilvae	0	0	0	0	0	0	0	4	1	0
Aquisphaera giovannonii	8	3	1	5	39	4	1	38	55	15
Aquisphaera giovannonii	0	0	0	0	0	0	0	1	0	0
Aquitalea aquatilis	1	0	0	0	0	0	1	0	2	1
Aquitalea denitrificans	1	1	0	0	0	0	1	6	3	2
Aquitalea magnusonii	0	0	0	0	0	0	0	3	5	1
Aquitalea sp. USM4	0	0	0	0	0	0	0	2	1	0
Arachidicoccus ginsenosidivorans	0	1	0	0	0	0	0	1	1	0
Arachidicoccus soli	0	0	0	0	0	0	0	1	4	2
Arachidicoccus sp. B3-10	0	0	0	0	0	0	0	1	0	0
Arachidicoccus sp. BS20	0	0	0	0	0	0	0	0	1	0
Arachnia propionica	0	0	1	0	0	0	1	0	1	0
Arachnia propionica	0	0	0	0	0	0	0	0	0	3
Arachnia propionica F0230a	0	4	0	1	0	0	0	8	8	5
Arcanobacterium haemolyticum DSM 20595	0	0	0	0	0	0	0	0	0	0
Archangium gephyra	2	5	1	1	0	3	0	55	33	22
Arcobacter aquimarinus	0	1	0	0	0	0	0	1	1	0
Arcobacter cloacae	0	0	0	1	0	0	0	0	0	0
Arcobacter ellisii	0	0	0	1	0	0	0	0	0	0
Arcticibacterium luteifluviistationis	0	0	0	0	0	0	0	0	1	0
Arenibacter algicola	0	2	0	0	0	0	0	0	1	0
Aristophania vespae	0	0	0	0	0	0	0	0	0	1
Aromatoleum aromaticum EbN1	0	3	2	0	0	0	0	12	18	13
Aromatoleum aromaticum EbN1	0	0	0	0	1	0	0	1	1	0
Arsenicicoccus sp. oral taxon 190	1	4	0	2	1	0	1	17	15	12
arsenite-oxidising bacterium NT-25	0	0	0	2	2	0	1	4	12	10
arsenite-oxidising bacterium NT-25	0	0	1	0	0	0	0	0	2	1
arsenite-oxidising bacterium NT-25	0	0	0	2	1	0	0	0	0	0
Arsenophonus nasoniae	0	0	0	0	0	0	0	1	0	0
Arthrobacter agilis	0	0	0	0	0	0	1	8	5	9
Arthrobacter alpinus	3	4	0	0	0	0	0	0	0	0
Arthrobacter alpinus	0	0	0	0	0	0	0	0	4	1
Arthrobacter alpinus	0	1	0	0	0	0	0	4	4	2
Arthrobacter citreus	0	0	0	0	0	0	0	0	0	0
Arthrobacter crystallopoietes	0	0	0	0	0	2	0	9	8	3
Arthrobacter crystallopoietes	0	0	0	0	0	0	0	0	1	0
Arthrobacter dokdonellae	2	2	3	0	0	0	0	3	1	3
Arthrobacter dokdonellae	0	1	0	0	0	0	0	0	3	0
Arthrobacter sp. 24S4-2	7	12	17	17	0	9	3	13	1262	7
Arthrobacter sp. AQ5-05	2	2	0	0	0	0	0	3	2	5
Arthrobacter sp. ERGS1:01	0	0	0	0	0	0	0	0	0	1
Arthrobacter sp. ERGS1:01	0	2	0	0	0	0	0	6	4	2
Arthrobacter sp. FB24	2	9	26	18	0	4	5	26	983	6
Arthrobacter sp. FB24	0	0	0	0	0	0	0	0	7	0
Arthrobacter sp. FB24	0	0	0	0	0	0	0	1	0	0
Arthrobacter sp. FB24	0	0	0	0	0	0	0	0	0	0
Arthrobacter sp. Hiyo4	0	0	17	9	0	7	0	3	362	2
Arthrobacter sp. Hiyo8	3	3	1	0	0	0	0	8	32	3
Arthrobacter sp. Hiyo8	0	0	0	0	0	0	0	0	7	0
Arthrobacter sp. YC-RL1	1	2	0	0	1	0	0	2	0	6
Arthrobacter sp. YC-RL1	0	0	0	1	0	0	0	0	0	0
Arthrobacter sp. YN	1	0	1	1	0	2	0	6	29	1
Arthrobacter sp. KBS0702	2	1	15	1	0	2	1	3	32	5
Arthrobacter sp. MN05-02	5	2	0	0	0	1	1	7	4	6
Arthrobacter sp. NEB 688	4	13	3	2	1	0	0	23	51	12
Arthrobacter sp. PAMC 25486	1	2	0	1	0	0	1	0	0	2
Arthrobacter sp. PAMC25564	3	1	10	0	0	3	0	7	90	2
Arthrobacter sp. PGP41	0	1	2	2	0	0	0	4	24	2
Arthrobacter sp. QXT-31	5	3	12	0	0	2	2	14	38	4
Arthrobacter sp. Rue61a	4	2	2	1	1	0	0	1	18	1
Arthrobacter sp. Rue61a	0	0	0	0	0	0	0	0	1	0
Arthrobacter sp. TES	0	0	0	0	0	0	0	0	2	0
Arthrobacter sp. TES	0	0	0	0	0	0	0	0	1	0
Arthrobacter sp. U41	8	5	14	3	0	8	1	10	80	3
Arthrobacter sp. U41	0	1	0	3	0	0	0	0	1	0
Arthrobacter sp. U41	0	0	0	0	0	0	0	0	1	0
Arthrobacter sp. U41	0	0	0	0	0	0	0	0	1	0
Arthrobacter sp. UKPF54-2	2	0	4	2	0	4	1	5	13	2
Arthrobacter sp. ZXY-2	0	0	1	0	0	0	0	0	12	1
Asaia bogorensis NBRC 16594	0	0	0	0	0	0	0	4	3	3
Asticcacaulis excentricus	2	1	6	32	2	0	4	3	4	7
Asticcacaulis excentricus	2	0	4	11	1	0	1	1	1	2
Asticcacaulis excentricus	0	0	0	1	0	0	0	0	0	0
Asticcacaulis excentricus CB 48	1	0	2	4	4	0	0	4	7	4
Asticcacaulis excentricus CB 48	0	1	4	4	2	1	0	2	5	2
Asticcacaulis excentricus CB 48	0	0	0	0	0	0	0	0	0	0
Asticcacaulis excentricus CB 48	0	0	0	2	0	0	0	0	0	0
Athalassotoga saccharophila	0	1	0	0	0	0	0	0	1	0
Atlantibacter hermannii	0	0	0	0	0	0	0	0	1	0
Atopobiaceae bacterium	0	4	0	0	0	0	0	16	7	9
Aurantiacibacter atlanticus	0	0	0	0	0	0	0	0	0	1
Aurantiacibacter gangjinensis	0	0	0	0	1	0	0	4	3	5
Aurantiacibacter gangjinensis	0	0	0	0	0	0	0	1	0	0
Aurantimicrobium minutum	0	0	0	0	0	0	0	0	0	0
Aurantimicrobium photophilum	0	4	0	1	0	0	0	0	0	0
Aurantimicrobium sp. MWH-Uga1	0	0	0	0	0	0	0	0	0	2
Aureimonas mangrovi	2	1	2	1	2	0	4	25	39	41
Aureimonas sp. AU20	0	1	0	0	0	0	0	13	23	20
Aureimonas sp. AU20	0	0	0	0	0	0	0	0	3	0
Aureimonas sp. AU20	0	0	0	0	0	0	0	0	0	0
Aureimonas sp. AU20	0	2	0	0	0	0	0	1	0	2
Aureimonas sp. AU20	0	0	0	0	0	0	0	0	2	0
Aureimonas sp. OT7	0	2	2	1	3	0	0	9	21	13
Aureliella helgolandensis	0	0	1	0	0	0	0	0	3	0
Auritidibacter sp. NML130574	0	0	0	0	0	0	3	7	0	0
Austwickia chelonae	1	1	0	0	0	0	1	1	5	4
Azoarcus olearius	0	1	0	0	0	0	1	3	4	3
Azoarcus olearius	1	1	1	0	0	2	0	28	21	19
Azoarcus sp. CIB	2	1	2	1	0	0	1	13	12	20
Azoarcus sp. DD4	4	4	1	7	2	4	2	53	54	58
Azoarcus sp. DN11	2	0	2	1	1	2	0	21	27	18
Azoarcus sp. KH32C	2	0	1	2	1	0	0	14	12	16
Azoarcus sp. KH32C	0	2	1	0	0	0	1	1	0	3
Azorhizobium caulinodans ORS 571	5	0	2	5	0	0	13	27	32	71
Azospira oryzae PS	1	0	2	7	0	0	2	0	3	3
Azospira sp. I09	1	0	1	20	1	0	0	5	9	10
Azospira sp. I09	0	0	0	0	0	0	0	0	0	1
Azospirillum argentinense	1	0	0	0	0	1	1	0	7	4
Azospirillum argentinense	0	0	0	0	0	0	1	1	1	3
Azospirillum argentinense	0	0	0	0	0	0	0	0	0	0
Azospirillum argentinense	1	0	0	0	0	0	0	0	1	0
Azospirillum argentinense	0	0	0	0	0	0	0	0	0	0
Azospirillum argentinense	2	0	3	1	0	0	1	34	31	35
Azospirillum argentinense	1	0	0	0	3	0	0	11	18	10
Azospirillum argentinense	1	0	0	0	1	0	0	10	2	4
Azospirillum argentinense	0	0	0	0	1	0	0	1	1	1
Azospirillum argentinense	0	0	0	0	0	0	1	0	2	2
Azospirillum argentinense	0	0	0	0	0	0	0	1	0	0
Azospirillum argentinense	0	1	0	0	0	0	0	1	1	1
Azospirillum brasilense	0	0	0	0	0	0	0	1	0	0
Azospirillum brasilense	0	0	0	0	0	0	0	0	0	0
Azospirillum brasilense	0	0	0	0	0	0	0	3	0	3
Azospirillum brasilense	0	0	0	0	0	0	1	1	0	0
Azospirillum brasilense	0	0	0	0	0	0	0	1	0	0
Azospirillum brasilense	2	1	1	1	1	0	0	14	16	14
Azospirillum brasilense	1	0	1	0	1	0	0	5	9	2
Azospirillum brasilense	0	0	0	0	0	0	0	2	2	1
Azospirillum brasilense	0	0	0	0	0	0	1	1	3	1
Azospirillum brasilense	0	0	0	0	0	0	0	1	1	1
Azospirillum brasilense	0	0	0	0	0	0	0	0	0	1
Azospirillum brasilense	5	9	5	3	4	2	5	48	75	68
Azospirillum brasilense	2	1	2	1	0	1	1	25	25	30
Azospirillum brasilense	2	3	1	2	1	0	0	6	6	13
Azospirillum brasilense	0	0	0	0	0	0	0	2	1	0
Azospirillum brasilense	1	0	3	0	1	0	2	5	3	4
Azospirillum brasilense	0	0	0	0	0	0	0	3	2	1
Azospirillum lipoferum 4B	1	0	2	4	0	0	0	13	19	21
Azospirillum lipoferum 4B	1	0	0	0	1	0	2	2	7	5
Azospirillum lipoferum 4B	0	0	1	1	0	0	1	3	4	3
Azospirillum lipoferum 4B	0	0	0	0	1	0	0	8	3	6
Azospirillum lipoferum 4B	1	0	0	2	0	0	1	1	3	3
Azospirillum lipoferum 4B	0	0	0	0	0	0	0	0	1	0
Azospirillum lipoferum 4B	1	0	0	0	0	0	0	0	1	0
Azospirillum oryzae	0	0	1	0	0	0	0	0	1	1
Azospirillum oryzae	0	0	1	0	0	0	0	5	1	7
Azospirillum oryzae	0	0	1	2	0	0	2	3	6	2
Azospirillum oryzae	0	0	1	0	0	0	0	3	1	1
Azospirillum oryzae	1	3	2	0	4	0	2	26	37	34
Azospirillum oryzae	0	0	0	0	0	0	0	0	6	2
Azospirillum oryzae	0	0	0	0	0	0	1	5	6	14
Azospirillum oryzae	0	0	0	1	0	0	0	0	3	0
Azospirillum ramasamyi	3	2	1	1	3	1	2	21	27	37
Azospirillum ramasamyi	1	2	0	0	1	0	2	5	6	7
Azospirillum ramasamyi	0	1	0	0	0	0	1	3	2	5
Azospirillum ramasamyi	0	0	1	0	2	0	0	1	3	0
Azospirillum ramasamyi	0	1	0	0	0	0	1	2	2	8
Azospirillum ramasamyi	0	0	0	1	0	0	0	0	1	2
Azospirillum ramasamyi	0	0	0	0	0	0	0	0	4	0
Azospirillum sp. B510	1	0	0	0	0	1	1	10	15	31
Azospirillum sp. B510	0	0	0	0	0	0	0	3	1	8
Azospirillum sp. B510	0	0	0	0	0	0	0	2	1	1
Azospirillum sp. B510	0	0	0	0	0	0	0	3	1	3
Azospirillum sp. B510	0	0	0	0	0	0	0	0	1	0
Azospirillum sp. B510	0	0	0	0	0	0	0	0	0	0
Azospirillum sp. B510	0	0	0	0	0	0	0	1	0	1
Azospirillum sp. TSA2s	0	0	0	0	0	0	0	1	1	2
Azospirillum sp. TSA2s	0	0	0	0	0	0	0	2	2	3
Azospirillum sp. TSA2s	0	0	0	0	0	0	0	0	1	0
Azospirillum sp. TSA2s	0	1	0	0	1	0	0	1	1	0
Azospirillum sp. TSA2s	0	0	0	0	0	0	1	2	5	2
Azospirillum sp. TSA2s	0	0	0	2	0	0	0	6	8	6
Azospirillum sp. TSH100	0	1	1	2	0	0	0	5	15	7
Azospirillum sp. TSH100	1	1	0	1	0	0	0	3	4	4
Azospirillum sp. TSH100	0	0	0	0	0	0	0	0	2	1
Azospirillum sp. TSH100	0	2	0	0	0	0	0	3	2	3
Azospirillum sp. TSH100	0	0	0	0	0	0	0	0	3	3
Azospirillum sp. TSH100	0	0	0	0	0	0	0	1	1	1
Azospirillum sp. TSH100	0	0	0	0	0	0	0	3	14	5
Azospirillum sp. TSH58	0	0	0	0	0	0	0	2	3	2
Azospirillum sp. TSH58	1	0	1	0	1	0	2	11	13	8
Azospirillum sp. TSH58	0	0	0	0	0	0	0	1	2	1
Azospirillum sp. TSH58	0	0	0	0	0	0	1	4	4	3
Azospirillum thermophilum	0	0	0	0	0	0	1	10	10	11
Azospirillum thermophilum	2	1	2	1	9	0	3	19	22	27
Azospirillum thermophilum	1	0	0	0	0	0	1	5	3	6
Azospirillum thermophilum	1	0	0	0	0	0	3	4	1	7
Azospirillum thermophilum	1	1	0	0	0	0	0	3	0	3
Azospirillum thermophilum	0	1	0	0	0	0	0	2	3	0
Azospirillum thermophilum	0	0	0	0	1	0	0	0	0	0
Azospirillum thiophilum	0	3	2	0	1	1	1	13	17	16
Azospirillum thiophilum	0	0	0	0	1	0	0	1	1	1
Azospirillum thiophilum	1	0	0	0	0	0	0	1	2	2
Azospirillum thiophilum	0	0	0	0	1	0	1	1	3	2
Azospirillum thiophilum	0	0	0	0	0	0	0	1	0	0
Azospirillum thiophilum	0	0	0	0	0	0	0	2	0	2
Azospirillum thiophilum	0	0	0	0	0	0	0	0	0	1
Azotobacter chroococcum	0	0	0	0	1	0	0	1	0	2
Azotobacter chroococcum	0	0	0	0	0	0	0	0	1	0
Azotobacter chroococcum NCIMB 8003	0	0	0	0	0	2	0	8	8	7
Azotobacter chroococcum NCIMB 8003	0	0	0	0	0	0	0	0	0	0
Azotobacter chroococcum NCIMB 8003	0	0	0	0	0	0	0	1	0	0
Azotobacter salinestris	0	2	1	0	0	0	0	6	6	8
Azotobacter salinestris	0	0	0	0	0	0	0	0	0	1
Azotobacter vinelandii DJ	1	0	0	0	1	0	1	5	8	5
Bacillus aerophilus	0	0	0	1	0	0	0	0	0	0
Bacillus altitudinis	0	0	0	0	0	0	0	0	1	1
Bacillus altitudinis	0	0	0	0	0	0	0	0	0	1
Bacillus amyloliquefaciens	0	0	0	0	0	0	0	0	0	1
Bacillus amyloliquefaciens LL3	0	0	0	0	0	0	0	0	1	0
Bacillus amyloliquefaciens TA208	0	0	0	0	0	0	0	0	0	0
Bacillus anthracis	0	0	0	0	0	0	0	0	1	0
Bacillus anthracis	0	0	0	0	0	0	0	1	1	0
Bacillus anthracis	0	0	0	0	0	0	0	0	0	0
Bacillus atrophaeus 1942	0	0	0	0	0	0	0	0	1	0
Bacillus cereus	0	0	0	0	0	0	0	0	0	0
Bacillus cereus	0	0	0	0	0	0	0	1	0	0
Bacillus cereus	0	0	0	0	0	0	0	0	0	0
Bacillus cereus	0	0	0	0	0	0	0	0	0	0
Bacillus cereus	0	0	0	0	0	0	0	1	1	1
Bacillus cereus 03BB102	0	0	0	0	0	0	0	0	1	0
Bacillus cereus E33L	0	0	0	0	0	0	0	0	0	0
Bacillus cytotoxicus	0	0	0	0	0	0	0	0	0	1
Bacillus cytotoxicus	0	0	0	0	0	0	0	0	0	0
Bacillus dafuensis	0	0	0	0	0	0	0	0	0	0
Bacillus freudenreichii	0	0	0	0	0	0	0	0	1	0
Bacillus glycinifermentans	0	0	0	0	0	0	0	0	1	0
Bacillus halotolerans	0	0	0	0	0	0	0	0	0	0
Bacillus infantis NRRL B-14911	0	0	0	0	0	0	0	1	0	0
Bacillus licheniformis	0	0	0	0	0	0	0	1	0	0
Bacillus luti	0	0	0	0	0	0	0	0	0	0
Bacillus methanolicus MGA3	0	0	0	1	0	0	0	0	0	0
Bacillus mycoides	0	0	0	0	0	0	0	0	13	0
Bacillus mycoides	0	0	0	0	0	0	0	0	14	0
Bacillus mycoides	0	0	0	0	0	0	0	0	35	0
Bacillus mycoides	0	0	0	0	0	0	0	0	1	0
Bacillus mycoides	0	0	0	0	0	0	0	0	1	0
Bacillus mycoides	0	0	0	0	0	0	0	1	0	0
Bacillus mycoides	0	0	0	0	0	0	0	0	3	0
Bacillus mycoides KBAB4	0	0	0	0	0	0	0	1	7	0
Bacillus mobilis	0	0	0	0	0	0	0	0	1	0
Bacillus paralicheniformis	0	0	0	0	0	0	0	0	0	0
Bacillus paranthracis	0	0	0	0	0	0	0	0	1	0
Bacillus pseudomycoides	0	0	0	0	0	0	0	2	6	0
Bacillus pumilus	0	0	1	0	0	0	0	0	0	0
Bacillus safensis	0	0	0	0	0	0	0	0	0	0
Bacillus safensis	0	0	0	0	0	0	0	0	0	0
Bacillus safensis	0	0	1	0	0	0	0	0	0	0
Bacillus smithii	0	0	0	0	0	0	0	1	0	0
Bacillus sonorensis	0	0	0	0	0	0	0	2	0	0
Bacillus sp. 1NLA3E	1	0	1	0	0	1	0	0	2	1
Bacillus sp. 1s-1	0	0	0	0	0	0	0	0	2	0
Bacillus sp. FDAARGOS_235	0	0	0	0	0	0	0	0	2	0
Bacillus sp. Y1	0	0	0	0	0	0	0	0	1	0
Bacillus sp. IHB B 7164	0	0	0	0	0	0	0	0	7	1
Bacillus sp. KH172YL63	0	0	0	0	0	0	0	1	0	1
Bacillus sp. N1-1	0	0	0	0	0	0	0	0	0	0
Bacillus sp. N3536	0	0	0	0	0	0	0	0	0	0
Bacillus sp. NSP9.1	0	0	0	0	0	0	0	0	1	0
Bacillus sp. OxB-1	0	0	0	0	0	0	0	2	1	0
Bacillus sp. PAMC22265	0	0	1	0	0	0	0	0	0	0
Bacillus sp. PAMC26568	0	0	0	0	0	0	0	0	1	0
Bacillus sp. S3	0	0	0	0	0	0	0	0	1	0
Bacillus sp. SDLI1	0	1	0	0	0	0	0	0	0	1
Bacillus subtilis	0	0	0	0	0	0	0	0	0	0
Bacillus subtilis	0	0	0	0	1	0	0	1	1	1
Bacillus subtilis	0	0	0	0	0	0	0	0	1	0
Bacillus subtilis	0	0	0	0	0	0	0	1	0	0
Bacillus subtilis	0	0	0	0	0	0	0	0	2	0
Bacillus subtilis	0	0	0	0	0	0	0	0	2	0
Bacillus subtilis	0	0	0	0	0	0	0	0	1	0
Bacillus subtilis	0	0	0	0	0	0	0	0	0	1
Bacillus subtilis	0	0	0	0	0	0	0	0	0	0
Bacillus subtilis	0	0	0	0	0	0	0	0	1	0
Bacillus subtilis	0	0	0	0	0	0	0	0	1	0
Bacillus subtilis	0	0	0	0	0	0	0	0	0	0
Bacillus subtilis	0	0	0	0	0	0	0	0	1	0
Bacillus subtilis	0	0	0	0	0	0	0	0	0	0
Bacillus subtilis subsp. natto BEST195	0	0	0	0	0	0	0	0	0	0
Bacillus thuringiensis	0	0	0	0	0	0	0	0	0	0
Bacillus thuringiensis	0	0	0	0	0	0	0	0	0	0
Bacillus thuringiensis	0	0	0	1	0	0	0	0	0	0
Bacillus thuringiensis	0	0	0	0	0	0	0	0	1	0
Bacillus thuringiensis	0	0	0	0	0	0	0	1	0	0
Bacillus thuringiensis	0	0	0	0	0	0	0	0	0	0
Bacillus thuringiensis HD1002	0	0	0	0	0	0	0	0	4	0
Bacillus thuringiensis YBT-1518	0	0	0	0	0	0	0	0	0	2
Bacillus thuringiensis MC28	0	1	0	0	0	0	0	0	0	0
Bacillus tropicus	0	0	0	0	0	0	0	0	0	0
Bacillus vallismortis	0	0	0	0	0	0	0	0	0	0
Bacillus velezensis	0	1	0	0	0	0	0	0	2	3
Bacillus velezensis	0	0	0	0	0	0	0	0	0	0
Bacillus velezensis	0	0	0	0	0	0	0	0	0	0
Bacillus velezensis	0	0	0	0	0	0	0	0	0	0
Bacillus velezensis	0	0	0	0	0	0	0	0	1	0
Bacillus velezensis	0	0	0	0	0	0	0	0	0	0
Bacillus velezensis NJN-6	0	0	0	0	0	0	0	1	0	0
Bacterioplanes sanyensis	0	0	0	0	0	0	0	0	1	0
Bacteriovorax stolpii	0	0	0	0	0	1	0	0	0	0
Bacteroidales bacterium CF	0	0	0	0	0	0	1	1	0	0
Bacteroides caecimuris	0	0	0	0	0	0	0	0	0	0
Bacteroides faecium	0	0	0	0	0	0	0	0	1	1
Bacteroides fragilis	0	0	0	0	0	0	0	1	0	0
Bacteroides helcogenes P 36-108	0	0	0	0	0	0	0	0	0	1
Bacteroides heparinolyticus	0	0	0	0	0	0	0	0	0	0
Bacteroides intestinalis	0	0	0	0	0	0	0	0	0	0
Bacteroides sp. CACC 737	0	0	0	0	1	0	0	0	0	0
Bacteroides uniformis	0	0	0	0	0	0	0	0	0	0
Bacteroides zhangwenhongii	0	0	0	1	0	0	0	0	0	0
Bacteroides zoogleoformans	0	1	0	1	0	0	0	0	0	2
Bacteroidetes bacterium UKL13-3	1	0	0	0	0	0	0	0	0	1
Baekduia soli	4	18	21	5	15	7	6	1683	899	2520
Barnesiella viscericola DSM 18177	0	0	0	0	0	0	0	1	0	0
Bartonella ancashensis	0	0	0	0	0	0	0	0	0	0
Bartonella apihabitans	0	0	0	0	0	0	0	1	1	0
Bartonella australis AUST/NH1	0	0	0	0	0	0	0	4	0	2
Bartonella choladocola	0	0	0	0	0	0	0	0	0	0
Bartonella clarridgeiae 73	0	0	0	0	0	0	0	1	3	0
Bartonella elizabethae	0	0	0	0	0	0	0	0	1	0
Bartonella kosoyi	0	0	0	0	0	0	0	1	2	0
Bartonella krasnovii	0	0	0	0	0	0	0	0	0	0
Bartonella quintana	0	0	0	0	0	1	2	2	14	12
Bartonella sp. 1-1C	0	0	0	0	0	0	0	0	0	0
Bartonella sp. JB63	0	0	0	0	0	0	0	0	2	0
Bartonella sp. WD16.2	0	0	0	0	0	0	1	1	2	1
Bartonella vinsonii	0	0	0	0	0	0	0	0	0	0
Basilea psittacipulmonis DSM 24701	1	0	0	0	0	0	0	0	0	0
Bathymodiolus thermophilus thioautotrophic gill symbiont	0	0	0	0	0	0	0	1	1	0
Bdellovibrio bacteriovorus	0	1	0	0	0	0	0	0	0	0
Bdellovibrio bacteriovorus HD100	0	0	0	0	0	0	0	1	0	1
Bdellovibrio bacteriovorus str. Tiberius	0	0	1	0	0	0	0	0	0	0
Bdellovibrio bacteriovorus W	0	0	0	0	0	0	0	0	0	0
Bdellovibrio sp. NC01	0	0	0	0	0	0	0	0	0	1
Bdellovibrio sp. qaytius	0	0	0	0	0	1	0	0	0	0
Bdellovibrio sp. ZAP7	1	0	0	0	0	0	0	0	0	1
Beggiatoa leptomitoformis	0	0	0	0	0	0	0	0	1	1
Beijerinckia indica subsp. indica ATCC 9039	1	0	0	2	0	1	0	9	13	18
Beijerinckiaceae bacterium	6	0	1	0	0	3	3	45	95	95
Beijerinckiaceae bacterium RH AL1	6	4	4	2	3	1	11	59	97	83
Beijerinckiaceae bacterium RH AL1	0	0	0	0	0	0	0	0	1	0
Belliella baltica DSM 15883	0	0	0	0	0	0	0	0	0	0
Bergeyella cardium	0	0	0	0	0	0	0	0	0	0
Berkelbacteria bacterium GW2011_GWE1_39_12	0	0	0	0	0	0	0	0	0	0
Berryella intestinalis	1	1	0	0	0	0	1	4	5	3
Betaproteobacteria bacterium GR16-43	9	7	6	0	0	46	5	71	245	487
Betaproteobacteria bacterium UKL13-2	1	0	0	0	0	0	0	2	6	7
Beutenbergia cavernae DSM 12333	5	7	0	1	1	0	2	17	18	11
Bifidobacterium actinocoloniiforme DSM 22766	0	0	0	0	0	0	0	0	0	1
Bifidobacterium adolescentis	1	0	0	0	0	0	0	0	0	0
Bifidobacterium adolescentis	0	0	0	0	0	0	0	0	0	0
Bifidobacterium adolescentis	0	0	0	0	0	0	0	1	0	0
Bifidobacterium adolescentis ATCC 15703	2	0	0	0	0	0	0	1	2	0
Bifidobacterium angulatum DSM 20098 = JCM 7096	0	1	0	0	0	0	0	0	0	1
Bifidobacterium animalis subsp. animalis	1	1	0	0	0	0	0	0	0	0
Bifidobacterium animalis subsp. animalis	1	1	1	0	0	0	0	0	0	1
Bifidobacterium animalis subsp. lactis AD011	0	0	0	0	0	0	0	0	0	0
Bifidobacterium animalis subsp. lactis V9	5	2	0	0	0	1	1	2	4	1
Bifidobacterium asteroides PRL2011	0	1	0	0	0	0	0	6	7	3
Bifidobacterium bifidum	0	0	0	0	0	0	0	0	0	0
Bifidobacterium bifidum LMG 13195	0	0	0	0	0	0	0	0	1	0
Bifidobacterium bifidum PRL2010	1	1	0	1	0	0	0	2	2	3
Bifidobacterium breve	0	0	0	0	0	0	0	1	0	0
Bifidobacterium breve	0	0	0	0	0	0	0	1	0	0
Bifidobacterium breve	0	0	0	1	0	0	0	0	0	0
Bifidobacterium breve	0	3	0	0	0	0	0	10	2	3
Bifidobacterium breve 12L	0	0	0	0	0	0	0	0	0	0
Bifidobacterium breve 689b	0	0	0	0	0	0	1	0	0	0
Bifidobacterium catenulatum DSM 16992 = JCM 1194 = LMG 11043	0	0	0	0	0	0	0	1	0	1
Bifidobacterium catenulatum subsp. kashiwanohense JCM 15439 = DSM 21854	0	0	0	0	0	0	0	1	1	1
Bifidobacterium choerinum	0	1	0	1	0	0	0	2	6	3
Bifidobacterium coryneforme	0	0	0	0	0	0	0	0	0	0
Bifidobacterium dentium	0	0	0	0	0	0	0	0	0	1
Bifidobacterium kashiwanohense PV20-2	0	0	0	0	0	0	0	0	1	0
Bifidobacterium longum	0	1	0	0	0	0	0	0	0	0
Bifidobacterium longum	0	0	0	2	0	0	2	4	3	2
Bifidobacterium longum DJO10A	0	0	0	0	0	0	0	1	0	0
Bifidobacterium longum subsp. infantis	0	0	0	0	0	0	0	2	0	0
Bifidobacterium longum subsp. infantis ATCC 15697 = JCM 1222 = DSM 20088	0	1	0	0	0	0	0	2	0	0
Bifidobacterium longum subsp. longum	0	0	0	0	0	0	0	0	0	0
Bifidobacterium longum subsp. longum JDM301	0	0	0	0	0	0	0	0	0	0
Bifidobacterium pseudocatenulatum	0	0	0	0	0	0	0	1	0	0
Bifidobacterium pseudocatenulatum DSM 20438 = JCM 1200 = LMG 10505	0	0	0	0	0	0	0	0	0	0
Bifidobacterium pseudolongum	1	0	0	1	2	0	1	1	1	1
Bifidobacterium pseudolongum PV8-2	0	0	0	1	0	0	0	1	0	0
Bifidobacterium pseudolongum subsp. globosum DSM 20092	0	0	1	0	0	0	0	3	1	1
Bifidobacterium pullorum subsp. gallinarum	1	1	1	0	0	0	1	3	3	0
Bifidobacterium scardovii JCM 12489 = DSM 13734	1	2	0	0	0	0	0	3	4	1
Bifidobacterium thermophilum RBL67	0	0	0	0	0	0	0	1	0	0
Blastochloris tepida	4	3	3	6	2	1	10	83	181	141
Blastochloris viridis	0	0	0	0	0	0	0	2	3	0
Blastochloris viridis	0	0	0	0	0	0	0	1	0	0
Blastochloris viridis	9	1	6	1	5	2	13	65	146	148
Blastococcus saxobsidens DD2	0	3	4	3	1	0	6	41	19	17
Blastomonas fulva	0	0	0	0	0	0	0	2	13	1
Blastomonas fulva	0	0	0	0	0	0	0	0	0	0
Blastomonas sp. RAC04	1	0	0	1	2	0	0	0	5	3
Blastomonas sp. RAC04	0	0	0	0	0	0	0	0	1	0
Blattabacterium cuenoti	0	0	0	0	0	0	0	0	1	0
Blattabacterium cuenoti	0	0	1	0	0	0	0	0	2	0
Blattabacterium cuenoti	0	0	0	0	0	0	0	0	0	0
Blattabacterium sp. (Blatta orientalis) str. Tarazona	0	0	0	0	0	0	0	1	2	2
Blautia hansenii DSM 20583	0	0	0	0	0	0	0	0	0	0
Blautia producta	0	0	1	0	0	0	0	0	0	0
Blautia sp. SC05B48	0	0	0	0	0	0	0	0	0	0
Bombella sp. ESL0368	0	0	0	0	0	0	0	0	0	1
Bombilactobacillus bombi	0	0	0	0	0	0	0	0	4	0
Bordetella avium	2	0	0	0	0	0	1	6	11	5
Bordetella avium	0	0	0	0	0	0	0	0	0	0
Bordetella avium 197N	0	0	0	0	0	0	0	2	0	0
Bordetella bronchialis	1	0	1	0	0	0	0	16	13	28
Bordetella bronchialis	0	0	0	0	0	0	0	1	0	2
Bordetella bronchiseptica	0	0	0	0	0	0	0	0	0	0
Bordetella bronchiseptica	0	0	0	0	0	0	0	3	0	2
Bordetella bronchiseptica	0	0	0	0	0	0	0	0	1	1
Bordetella bronchiseptica	0	0	0	0	0	0	1	0	0	0
Bordetella bronchiseptica	0	0	0	0	0	0	0	2	0	2
Bordetella bronchiseptica	0	0	0	0	0	0	0	1	0	0
Bordetella bronchiseptica	0	0	0	0	0	0	0	1	0	0
Bordetella bronchiseptica	0	0	0	0	0	0	0	0	0	3
Bordetella bronchiseptica	0	0	0	1	0	0	2	13	6	5
Bordetella bronchiseptica	0	0	0	0	0	0	0	1	0	1
Bordetella bronchiseptica	0	0	0	0	0	0	0	0	1	0
Bordetella bronchiseptica	0	0	0	0	0	0	0	0	0	0
Bordetella bronchiseptica 253	0	0	0	1	0	0	0	3	0	1
Bordetella bronchiseptica MO149	0	0	0	0	0	0	0	2	0	1
Bordetella flabilis	0	2	0	0	0	0	1	7	12	11
Bordetella genomosp. 13	0	0	2	3	0	1	0	11	10	19
Bordetella genomosp. 6	1	0	0	0	0	0	0	4	3	4
Bordetella genomosp. 8	2	0	2	0	1	0	0	9	8	10
Bordetella genomosp. 9	0	0	0	1	0	0	0	1	1	1
Bordetella genomosp. 9	4	2	0	0	0	1	1	24	9	21
Bordetella hinzii	0	0	0	1	1	0	0	0	0	0
Bordetella hinzii	0	0	0	0	0	0	0	0	2	0
Bordetella hinzii	0	0	0	0	0	0	0	1	0	1
Bordetella hinzii	0	0	0	0	0	1	0	0	0	0
Bordetella hinzii	1	0	0	2	0	0	0	2	0	1
Bordetella hinzii	2	2	2	3	1	0	2	18	15	18
Bordetella hinzii	0	0	0	0	0	0	0	0	1	0
Bordetella hinzii	0	0	0	1	0	0	0	3	1	2
Bordetella holmesii	1	0	0	0	0	0	0	6	11	17
Bordetella parapertussis	1	0	0	0	1	0	1	9	8	13
Bordetella parapertussis	0	0	0	0	0	0	0	2	1	0
Bordetella parapertussis	0	0	0	0	0	0	0	0	0	2
Bordetella parapertussis Bpp5	0	0	0	0	0	0	0	0	0	0
Bordetella pertussis	0	0	0	0	0	0	0	1	0	1
Bordetella pertussis	3	0	1	0	0	0	1	17	9	7
Bordetella pertussis	0	0	0	0	0	0	0	0	0	0
Bordetella pertussis	3	2	1	2	0	0	2	30	33	36
Bordetella pertussis	0	2	0	0	0	0	0	2	3	9
Bordetella pertussis	0	0	0	0	0	0	0	0	2	0
Bordetella pertussis	0	0	0	0	0	0	0	0	0	1
Bordetella pertussis	0	0	0	0	0	0	0	0	1	0
Bordetella pertussis	0	0	0	0	0	0	0	0	0	1
Bordetella pertussis	0	1	0	0	0	0	0	0	2	1
Bordetella pertussis 18323	0	0	0	0	0	0	0	0	1	0
Bordetella petrii	2	1	0	0	0	1	1	4	10	9
Bordetella pseudohinzii	0	0	0	0	0	0	0	4	4	17
Bordetella sp. H567	0	0	1	0	0	1	1	7	8	8
Bordetella trematum	0	0	0	0	0	0	0	0	0	0
Bordetella trematum	0	0	1	1	0	0	0	10	8	10
Bordetella trematum	0	0	0	1	0	0	0	1	0	0
Bordetella trematum	5	2	2	0	0	0	3	10	10	16
Borrelia miyamotoi	0	0	0	0	0	0	0	0	0	0
Borrelia recurrentis A1	0	0	0	0	0	0	0	0	1	0
Borrelia turcica IST7	0	0	0	0	0	0	0	0	3	0
Borreliella chilensis	0	0	0	0	0	0	0	3	0	0
Bosea sp. ANAM02	8	3	4	19	4	0	5	58	85	136
Bosea sp. AS-1	0	0	0	0	0	0	0	0	0	0
Bosea sp. AS-1	8	4	4	4	2	0	5	42	84	97
Bosea sp. F3-2	4	1	8	6	0	0	4	36	93	58
Bosea sp. F3-2	1	0	0	0	0	0	0	2	2	0
Bosea sp. PAMC 26642	4	0	1	4	1	0	2	19	46	76
Bosea sp. RAC05	0	0	0	0	0	0	0	0	1	0
Bosea sp. RAC05	10	4	10	31	2	0	8	73	100	90
Bosea sp. Tri-49	4	4	7	16	3	2	10	39	80	80
Bosea sp. Tri-49	0	0	1	0	0	1	0	0	1	3
Bosea vaviloviae	7	5	8	1	2	7	10	80	93	127
Bosea vaviloviae	0	0	0	0	0	0	0	1	1	0
Boudabousia tangfeifanii	0	1	0	0	0	0	0	1	0	0
Brachybacterium avium	0	0	0	0	0	0	0	3	2	0
Brachybacterium avium	0	0	0	0	0	0	0	0	0	0
Brachybacterium faecium DSM 4810	0	0	0	0	0	1	1	18	9	15
Brachybacterium ginsengisoli	6	13	0	0	2	1	1	8	16	24
Brachybacterium saurashtrense	2	2	0	0	0	0	0	0	4	3
Brachybacterium sp. P6-10-X1	1	3	1	0	1	0	3	12	3	7
Brachybacterium sp. SGAir0954	0	0	0	0	0	0	0	13	3	8
Brachybacterium sp. Z12	1	1	0	0	0	0	0	3	0	1
Brachybacterium vulturis	0	0	0	0	0	0	2	0	0	0
Brachyspira hyodysenteriae ATCC 27164	0	0	0	0	0	0	0	0	1	0
Brachyspira hyodysenteriae WA1	0	0	0	0	0	1	0	0	0	0
Bradymonas sediminis	0	0	0	1	0	0	0	3	2	5
Bradyrhizobium amphicarpaeae	13	20	10	9	6	2	2	32	132	49
Bradyrhizobium betae	22	40	16	15	8	1	3	41	208	60
Bradyrhizobium betae	1	4	1	1	2	0	0	3	12	0
Bradyrhizobium cosmicum	10	14	3	2	2	0	0	20	70	22
Bradyrhizobium cosmicum	47	84	38	17	19	2	7	155	494	294
Bradyrhizobium diazoefficiens	1	1	3	0	0	0	0	2	3	1
Bradyrhizobium diazoefficiens	5	9	5	4	1	0	3	36	84	20
Bradyrhizobium diazoefficiens	0	0	1	0	0	0	0	2	4	0
Bradyrhizobium diazoefficiens	0	0	0	0	0	0	0	0	1	0
Bradyrhizobium diazoefficiens	0	0	0	0	0	0	0	1	0	0
Bradyrhizobium diazoefficiens	0	0	0	0	0	0	0	0	0	0
Bradyrhizobium diazoefficiens	4	3	6	0	2	0	0	3	18	4
Bradyrhizobium diazoefficiens	161	208	93	41	46	6	23	461	1423	625
Bradyrhizobium diazoefficiens	19	22	29	8	5	4	5	55	266	56
Bradyrhizobium diazoefficiens	1	1	2	0	0	0	0	0	18	0
Bradyrhizobium diazoefficiens	0	0	0	0	0	0	0	0	3	1
Bradyrhizobium diazoefficiens	0	0	0	0	0	1	0	0	1	0
Bradyrhizobium diazoefficiens	11	13	6	2	2	0	2	25	112	34
Bradyrhizobium diazoefficiens USDA 110	0	0	0	0	0	0	0	0	0	0
Bradyrhizobium diazoefficiens USDA 110	1	2	0	0	0	0	0	1	0	1
Bradyrhizobium elkanii USDA 61	68	106	50	10	12	1	3	0	0	0
Bradyrhizobium elkanii USDA 61	0	0	1	1	0	0	0	1	2	3
Bradyrhizobium guangdongense	21	22	11	11	3	0	7	45	176	86
Bradyrhizobium guangxiense	35	36	20	14	13	0	10	72	292	102
Bradyrhizobium guangxiense	2	2	1	1	0	0	2	4	12	3
Bradyrhizobium guangzhouense	26	37	16	9	8	4	2	16	178	54
Bradyrhizobium guangzhouense	0	0	0	0	0	0	0	0	3	1
Bradyrhizobium icense	1060	1660	517	84	187	22	30	1452	6796	430
Bradyrhizobium japonicum	0	0	1	0	0	0	0	2	3	1
Bradyrhizobium japonicum	77	145	118	24	19	2	10	173	719	187
Bradyrhizobium japonicum	1	3	1	0	0	0	0	3	12	6
Bradyrhizobium japonicum USDA 6	26	48	26	7	6	4	1	72	264	101
Bradyrhizobium oligotrophicum S58	14	29	8	1	5	0	5	81	218	147
Bradyrhizobium ottawaense	0	3	3	1	2	0	1	5	26	5
Bradyrhizobium ottawaense	45	65	34	20	8	1	9	98	378	117
Bradyrhizobium paxllaeri	1817	2819	830	124	350	35	36	2352	10994	894
Bradyrhizobium symbiodeficiens	21	25	10	12	9	1	3	51	192	52
Bradyrhizobium symbiodeficiens	6	9	0	0	2	0	0	9	34	15
Bradyrhizobium symbiodeficiens	3	4	1	4	1	0	0	13	32	12
Bradyrhizobium symbiodeficiens	10	6	8	0	2	2	0	17	81	28
Bradyrhizobium sp.	59	49	34	15	12	4	5	95	345	161
Bradyrhizobium sp. 1(2017)	24	46	31	19	5	1	14	116	318	212
Bradyrhizobium sp. 6(2017)	128	168	79	13	31	7	11	0	0	0
Bradyrhizobium sp. BTAi1	18	17	9	5	9	1	8	0	16	52
Bradyrhizobium sp. BTAi1	4	1	1	0	2	0	0	1	8	0
Bradyrhizobium sp. CCBAU 051011	1481	2396	792	176	274	37	31	2035	10192	751
Bradyrhizobium sp. CCGE-LA001	20	22	17	11	7	0	2	58	198	68
Bradyrhizobium sp. KBS0725	1	1	0	0	0	0	0	1	12	4
Bradyrhizobium sp. KBS0727	639	852	322	48	117	12	17	892	4394	456
Bradyrhizobium sp. LCT2	1	0	0	0	0	0	0	1	1	1
Bradyrhizobium sp. LCT2	12	28	14	3	5	0	0	14	60	26
Bradyrhizobium sp. ORS 278	13	15	10	4	7	1	3	82	212	134
Bradyrhizobium sp. ORS 285	25	30	17	7	13	4	7	99	264	210
Bradyrhizobium sp. SK17	68	94	47	10	8	1	9	0	0	0
Bradyrhizobium sp. SK17	0	3	0	0	0	0	0	0	2	0
Bradyrhizobium sp. TM102	10	9	8	7	0	0	2	11	60	34
Bradyrhizobium vignae	16	23	14	19	5	1	5	68	196	77
Bradyrhizobium zhanjiangense	25	60	31	19	10	1	10	93	382	144
Bremerella volcania	0	0	2	1	1	1	1	7	9	4
Brenneria goodwinii	0	0	0	0	0	0	0	0	0	0
Brenneria nigrifluens DSM 30175 = ATCC 13028	0	0	0	0	0	0	0	0	2	0
Brenneria rubrifaciens	0	0	0	0	0	0	0	0	0	1
Breoghania sp. L-A4	4	3	2	0	4	2	4	46	75	82
Brevefilum fermentans	0	1	0	0	0	0	0	1	0	0
Brevibacillus agri	0	0	0	0	0	0	0	1	4	2
Brevibacillus brevis	0	0	0	0	0	0	0	0	1	1
Brevibacillus brevis	0	0	0	0	0	0	0	0	1	0
Brevibacillus brevis NBRC 100599	0	0	0	0	0	0	0	1	0	1
Brevibacillus formosus	0	0	0	0	0	0	0	1	0	0
Brevibacillus laterosporus	0	0	0	0	0	0	0	1	0	0
Brevibacillus laterosporus	0	0	1	0	0	0	0	1	0	0
Brevibacillus laterosporus	0	0	0	0	0	0	0	0	4	0
Brevibacillus laterosporus LMG 15441	0	0	0	0	0	0	0	0	3	1
Brevibacillus marinus	0	0	1	0	0	0	0	3	2	0
Brevibacillus sp. 7WMA2	0	0	0	0	0	0	0	0	1	0
Brevibacillus sp. JNUCC-41	0	0	3	0	0	0	0	79	5	3
Brevibacillus sp. NSP2.1	0	0	0	0	1	0	0	0	2	0
Brevibacterium atlanticum	5	5	0	0	0	1	1	8	6	7
Brevibacterium aurantiacum	0	0	0	0	0	0	0	3	2	0
Brevibacterium aurantiacum	1	0	0	1	1	0	0	0	0	0
Brevibacterium aurantiacum	0	0	0	1	0	0	0	1	0	1
Brevibacterium aurantiacum	0	0	0	0	0	0	0	1	0	0
Brevibacterium aurantiacum	0	0	0	0	1	0	0	0	0	0
Brevibacterium aurantiacum	0	1	0	0	0	0	0	0	0	0
Brevibacterium limosum	0	0	0	0	0	0	0	4	3	3
Brevibacterium linens	2	0	1	0	1	0	0	4	4	7
Brevibacterium linens	3	1	0	1	0	1	1	9	4	4
Brevibacterium linens	1	0	0	0	0	0	0	1	0	0
Brevibacterium luteolum	6	7	1	2	0	0	3	18	13	14
Brevibacterium pigmentatum	0	0	0	0	0	0	0	0	0	0
Brevibacterium sp. 'Marine'	0	4	0	0	0	0	0	1	1	0
Brevibacterium sp. CS2	8	8	7	0	0	0	1	6	0	11
Brevibacterium sp. JNUCC-42	0	0	0	0	0	0	0	0	1	0
Brevibacterium sp. PAMC23299	0	0	5	2	0	0	0	23	29	5
Brevundimonas diminuta	1	2	5	12	4	1	4	19	34	36
Brevundimonas mediterranea	0	3	0	4	2	0	0	8	13	16
Brevundimonas naejangsanensis	0	0	1	2	1	0	0	1	3	1
Brevundimonas naejangsanensis	1	0	0	0	1	1	0	5	4	2
Brevundimonas naejangsanensis	3	0	0	4	1	0	0	9	9	17
Brevundimonas sp.	0	0	0	2	1	0	0	4	6	9
Brevundimonas sp. 'scallop'	0	1	3	4	2	0	0	8	12	11
Brevundimonas sp. Bb-A	2	1	0	3	2	1	0	9	9	6
Brevundimonas sp. DS20	0	0	0	0	1	0	0	1	3	4
Brevundimonas sp. GW460-12-10-14-LB2	0	0	0	2	1	0	0	0	5	4
Brevundimonas sp. LM2	0	0	0	0	0	1	0	12	9	7
Brevundimonas sp. M20	2	0	0	4	2	1	3	4	17	10
Brevundimonas sp. MF30-B	0	0	0	0	0	0	4	2	6	16
Brevundimonas sp. SGAir0440	1	1	2	2	5	0	1	6	6	9
Brevundimonas subvibrioides ATCC 15264	1	2	1	0	3	0	1	11	19	12
Brevundimonas vancanneytii	0	0	1	4	1	0	0	0	0	0
Brevundimonas vesicularis	0	0	0	0	0	0	0	3	3	6
Brochothrix thermosphacta	0	0	0	1	0	0	0	0	1	0
Brucella abortus	0	1	0	0	0	0	0	2	5	3
Brucella abortus	3	2	2	1	1	1	1	29	63	60
Brucella abortus	0	0	0	0	0	0	0	0	0	0
Brucella abortus bv. 2 str. 86/8/59	0	0	0	0	0	0	0	1	1	1
Brucella abortus bv. 6 str. 870	0	0	0	0	0	0	0	0	0	1
Brucella anthropi	0	0	0	0	0	0	0	1	0	0
Brucella anthropi	0	0	0	0	0	0	0	0	0	1
Brucella anthropi	0	0	0	0	0	0	0	3	0	0
Brucella anthropi	0	0	1	0	0	0	0	0	0	0
Brucella anthropi ATCC 49188	0	0	0	0	0	0	0	0	0	0
Brucella canis	0	0	0	0	0	0	0	2	2	5
Brucella canis	0	0	0	0	0	0	0	0	0	0
Brucella ceti TE28753-12	0	0	0	0	0	0	0	0	2	0
Brucella inopinata	0	0	0	0	0	0	0	2	5	4
Brucella inopinata	0	0	0	0	0	0	0	0	1	0
Brucella intermedia	1	0	0	0	0	0	0	0	0	0
Brucella intermedia	0	0	0	2	0	0	0	1	2	0
Brucella melitensis	0	0	0	0	0	0	0	0	1	0
Brucella melitensis	0	0	0	0	0	1	0	0	0	1
Brucella microti CCM 4915	0	0	0	0	0	0	0	0	1	1
Brucella ovis ATCC 25840	0	0	0	0	0	0	0	0	3	1
Brucella ovis ATCC 25840	0	0	0	0	0	0	0	1	0	1
Brucella pituitosa	0	0	0	1	0	0	0	0	0	0
Brucella pituitosa	0	0	0	1	0	0	0	0	0	0
Brucella pseudogrignonensis	0	0	0	1	0	0	0	2	5	1
Brucella pseudogrignonensis	0	0	0	1	0	0	0	0	0	0
Brucella sp. 09RB8471	0	0	0	0	0	0	0	0	0	1
Brucella sp. 09RB8471	0	0	0	0	0	0	0	0	1	1
Brucella sp. 09RB8910	0	0	0	0	0	0	0	0	0	0
Brucella sp. 09RB8910	0	0	0	0	0	0	0	1	2	0
Brucella sp. 10RB9215	0	0	0	0	0	0	0	0	0	1
Brucella sp. 10RB9215	0	0	0	0	0	0	0	0	0	2
Brucella sp. 2002734562	0	0	0	0	0	0	0	0	0	1
Brucella sp. 2280	0	0	0	0	0	0	0	0	0	0
Brucella sp. 6810	0	0	0	0	0	0	0	0	0	0
Brucella sp. 6810	0	0	0	0	0	0	0	0	0	0
Brucella sp. BO3	1	0	1	0	0	0	0	0	1	2
Brucella sp. BO3	0	0	0	0	0	0	0	0	1	0
Brucella suis bv. 2	0	0	0	0	0	0	0	0	1	0
Brucella suis bv. 2	0	0	0	0	0	0	0	0	1	0
Brucella suis bv. 2	0	0	0	0	0	0	0	0	0	0
Buchnera aphidicola (Aphis craccivore)	0	0	0	0	0	0	0	0	2	1
Buchnera aphidicola (Cinara pseudotaxifoliae)	0	0	0	0	0	0	0	0	0	1
Buchnera aphidicola (Cinara tujafilina)	0	1	0	0	0	0	0	0	0	0
Buchnera aphidicola (Pentalonia nigronervosa)	0	0	0	0	0	0	0	0	1	0
Buchnera aphidicola (Schlechtendalia chinensis)	0	0	0	0	0	0	0	0	0	0
Buchnera aphidicola (Tuberolachnus salignus)	0	0	0	0	0	0	0	0	0	0
Buchnera aphidicola str. TLW03 (Acyrthosiphon pisum)	0	0	0	0	0	0	0	0	0	1
Burkholderia ambifaria AMMD	7	4	45	115	11	4	9	13	24	27
Burkholderia ambifaria AMMD	2	5	16	64	2	3	2	10	5	6
Burkholderia ambifaria AMMD	2	2	4	11	1	1	0	6	5	3
Burkholderia ambifaria AMMD	0	1	1	3	0	0	0	0	0	0
Burkholderia ambifaria MC40-6	2	0	2	33	3	0	0	6	4	6
Burkholderia ambifaria MC40-6	0	0	0	0	0	0	0	6	0	1
Burkholderia ambifaria MC40-6	0	0	1	4	0	0	0	3	1	1
Burkholderia ambifaria MC40-6	0	0	0	1	0	0	0	0	0	0
Burkholderia cenocepacia	0	0	0	0	0	0	0	0	0	0
Burkholderia cenocepacia	0	0	0	0	0	0	0	0	1	0
Burkholderia cenocepacia	0	0	0	1	0	0	0	2	0	1
Burkholderia cenocepacia	0	0	0	1	0	0	0	1	3	6
Burkholderia cenocepacia	1	0	0	0	0	0	0	4	3	2
Burkholderia cenocepacia	0	0	0	0	0	0	0	0	0	0
Burkholderia cenocepacia	0	0	0	0	0	0	0	0	2	0
Burkholderia cenocepacia	0	0	0	0	0	0	0	0	1	0
Burkholderia cenocepacia	0	0	0	1	0	0	0	0	0	0
Burkholderia cenocepacia	0	0	1	2	0	0	0	0	0	0
Burkholderia cenocepacia	0	2	0	0	0	0	0	0	0	0
Burkholderia cenocepacia	0	0	0	1	0	0	0	0	0	0
Burkholderia cenocepacia	0	0	0	0	0	0	0	0	1	1
Burkholderia cenocepacia	0	0	0	1	0	0	0	0	1	0
Burkholderia cenocepacia	0	0	0	1	0	0	0	0	0	0
Burkholderia cenocepacia	0	0	0	0	0	0	0	0	0	1
Burkholderia cenocepacia	0	0	0	1	0	0	0	0	0	0
Burkholderia cenocepacia	0	0	0	0	0	0	0	0	1	0
Burkholderia cenocepacia	0	0	0	0	0	0	0	0	1	0
Burkholderia cenocepacia	1	0	0	3	0	0	0	0	3	0
Burkholderia cenocepacia	0	0	1	1	0	0	0	0	1	0
Burkholderia cenocepacia	0	0	0	2	0	0	0	0	0	1
Burkholderia cenocepacia	0	0	0	1	0	0	0	0	0	0
Burkholderia cenocepacia	0	0	0	0	0	0	0	0	0	0
Burkholderia cenocepacia	0	0	0	0	0	0	0	1	0	0
Burkholderia cenocepacia	0	0	0	0	0	0	0	1	0	0
Burkholderia cenocepacia	0	0	0	0	0	0	0	1	3	1
Burkholderia cenocepacia	0	0	0	0	0	0	0	0	0	1
Burkholderia cenocepacia	0	0	1	4	1	0	0	0	4	1
Burkholderia cenocepacia	0	0	0	0	0	0	0	1	0	1
Burkholderia cenocepacia	1	1	0	0	0	0	0	0	0	0
Burkholderia cenocepacia	0	0	0	0	0	0	1	4	6	3
Burkholderia cenocepacia	0	0	0	2	0	0	0	1	0	1
Burkholderia cenocepacia	0	0	1	1	0	0	0	0	0	0
Burkholderia cenocepacia HI2424	0	0	0	0	0	0	0	2	3	1
Burkholderia cenocepacia HI2424	0	0	0	0	0	0	0	0	0	2
Burkholderia cepacia	1	1	9	26	4	0	0	1	0	1
Burkholderia cepacia	4	5	20	81	5	1	1	0	1	2
Burkholderia cepacia	5	7	38	180	11	5	11	9	6	2
Burkholderia cepacia	0	0	0	0	0	0	0	2	3	4
Burkholderia cepacia	0	0	0	0	0	0	1	2	3	1
Burkholderia cepacia	0	0	0	1	1	0	0	2	0	0
Burkholderia cepacia	1	0	0	4	0	0	0	0	3	0
Burkholderia cepacia	0	0	0	2	0	0	0	0	1	1
Burkholderia cepacia	0	0	0	0	0	0	0	0	0	0
Burkholderia cepacia	0	0	0	0	0	0	0	0	1	0
Burkholderia cepacia	0	0	0	1	0	0	0	0	0	0
Burkholderia cepacia	0	0	1	1	0	0	0	1	5	2
Burkholderia cepacia	0	0	0	1	0	0	0	0	1	0
Burkholderia cepacia	0	0	0	0	0	0	1	2	2	1
Burkholderia cepacia ATCC 25416	0	0	1	0	0	0	0	0	0	0
Burkholderia cepacia ATCC 25416	0	0	0	0	0	0	0	0	0	0
Burkholderia cepacia ATCC 25416	0	0	0	1	0	0	0	0	0	2
Burkholderia cepacia ATCC 25416	0	0	0	0	0	0	0	0	0	0
Burkholderia cepacia ATCC 25416	0	0	0	1	0	0	0	0	0	0
Burkholderia cepacia GG4	1	0	1	1	0	0	0	5	5	4
Burkholderia cepacia GG4	0	0	0	0	0	0	0	5	1	5
Burkholderia cepacia JBK9	0	0	0	0	0	0	0	3	4	2
Burkholderia cepacia JBK9	0	0	0	0	0	0	0	2	1	1
Burkholderia cepacia JBK9	1	0	0	0	0	0	0	0	0	0
Burkholderia contaminans	0	0	1	5	0	0	0	0	0	0
Burkholderia contaminans	0	0	0	8	0	0	0	0	0	1
Burkholderia contaminans	0	0	2	9	2	0	0	0	0	0
Burkholderia contaminans	0	0	0	0	0	0	0	0	0	0
Burkholderia contaminans	0	1	0	3	1	0	1	0	1	1
Burkholderia contaminans	1	1	4	8	1	0	0	0	0	0
Burkholderia contaminans	6	3	13	75	2	2	0	0	0	0
Burkholderia contaminans	9	1	27	122	14	3	5	0	0	0
Burkholderia contaminans	1	0	3	6	1	0	0	0	0	0
Burkholderia contaminans	26	10	69	506	57	15	14	0	0	0
Burkholderia contaminans	0	0	0	6	0	0	0	0	0	0
Burkholderia contaminans	0	0	1	5	1	0	0	0	0	0
Burkholderia contaminans	0	0	1	3	0	0	0	0	0	0
Burkholderia contaminans	0	0	2	9	1	0	0	0	0	0
Burkholderia contaminans	1	0	2	14	1	0	0	0	0	0
Burkholderia contaminans	218	107	966	5212	448	98	168	2	0	0
Burkholderia contaminans	437	215	1982	10809	963	175	393	2	2	4
Burkholderia contaminans	402	216	1818	9995	678	164	372	9	3	7
Burkholderia contaminans	68	27	229	1460	155	29	54	0	0	0
Burkholderia contaminans	19	11	86	424	34	13	13	0	0	0
Burkholderia diffusa	2	0	1	1	0	0	0	2	4	3
Burkholderia diffusa	0	0	0	0	0	0	0	3	1	0
Burkholderia diffusa	0	0	0	0	0	0	0	0	1	1
Burkholderia dolosa	0	0	0	0	0	0	0	0	0	0
Burkholderia dolosa AU0158	0	2	0	1	0	0	0	2	1	3
Burkholderia dolosa AU0158	0	0	1	0	0	0	0	1	3	0
Burkholderia dolosa AU0158	2	2	0	0	1	2	0	10	7	10
Burkholderia gladioli	0	0	0	0	0	0	0	0	0	3
Burkholderia gladioli	0	0	0	0	0	0	0	2	0	2
Burkholderia gladioli	0	0	0	0	0	0	0	6	5	5
Burkholderia gladioli	0	0	0	0	0	0	0	4	3	4
Burkholderia gladioli BSR3	0	0	0	0	0	0	0	2	1	1
Burkholderia gladioli BSR3	0	0	0	0	0	0	0	0	1	0
Burkholderia gladioli BSR3	0	0	0	0	0	0	0	0	0	0
Burkholderia gladioli pv. gladioli	0	0	0	0	0	0	0	0	1	2
Burkholderia gladioli pv. gladioli	0	0	0	5	0	0	0	0	0	0
Burkholderia gladioli pv. gladioli	2	0	0	0	0	0	0	1	2	1
Burkholderia gladioli pv. gladioli	1	1	1	0	1	1	0	34	19	28
Burkholderia gladioli pv. gladioli	2	2	0	0	1	0	0	14	7	9
Burkholderia glumae	6	5	2	4	1	0	2	21	29	34
Burkholderia glumae	0	2	1	0	2	0	1	10	10	7
Burkholderia glumae	1	0	0	0	0	0	0	0	0	0
Burkholderia glumae	0	0	0	1	0	0	0	0	0	0
Burkholderia glumae	0	0	0	0	0	0	0	0	1	0
Burkholderia glumae	0	0	0	0	0	0	0	0	0	0
Burkholderia glumae	1	0	0	0	0	0	0	0	0	0
Burkholderia glumae AU6208	0	0	0	0	0	0	0	0	1	0
Burkholderia glumae BGR1	0	0	0	0	0	0	0	0	0	0
Burkholderia glumae LMG 2196 = ATCC 33617	0	0	0	0	0	0	0	1	1	2
Burkholderia glumae LMG 2196 = ATCC 33617	0	0	0	0	0	0	0	1	3	1
Burkholderia lata	0	1	0	2	0	0	0	0	0	0
Burkholderia lata	0	1	0	1	0	0	0	1	0	0
Burkholderia lata	0	0	0	1	0	0	0	1	0	0
Burkholderia lata	0	0	0	11	1	1	0	3	2	1
Burkholderia lata	0	0	0	6	0	0	0	0	1	0
Burkholderia lata	0	0	1	3	0	0	0	0	1	0
Burkholderia lata	0	0	1	1	0	0	0	0	2	2
Burkholderia lata	0	1	0	2	0	0	0	1	1	1
Burkholderia lata	0	1	0	0	0	0	0	0	1	1
Burkholderia latens	0	1	1	1	0	0	0	0	4	2
Burkholderia latens	0	0	0	0	0	0	0	0	0	0
Burkholderia latens	0	0	0	1	0	0	0	4	0	1
Burkholderia latens	1	0	0	0	1	0	0	3	1	2
Burkholderia mayonis	0	0	1	0	0	0	0	1	11	1
Burkholderia mayonis	0	0	0	0	0	0	0	0	2	1
Burkholderia mayonis	0	2	1	1	0	0	1	5	7	5
Burkholderia mayonis	4	2	0	2	0	1	0	10	10	20
Burkholderia mallei	0	0	0	0	1	0	0	2	3	3
Burkholderia mallei	3	0	1	0	1	0	1	4	6	3
Burkholderia mallei	0	0	0	0	0	0	0	1	0	0
Burkholderia mallei	0	0	0	0	0	0	0	0	0	0
Burkholderia mallei	0	0	0	0	0	0	0	0	0	0
Burkholderia mallei	0	0	0	0	0	0	0	0	0	1
Burkholderia mallei	0	0	0	0	0	0	0	1	1	1
Burkholderia mallei	0	0	0	0	0	0	0	0	0	3
Burkholderia metallica	0	0	0	0	0	0	0	2	1	1
Burkholderia metallica	0	0	0	0	0	0	0	1	3	1
Burkholderia metallica	0	0	0	2	0	0	0	0	3	3
Burkholderia multivorans	0	0	0	0	0	0	0	0	0	2
Burkholderia multivorans	1	0	0	0	1	0	0	2	2	0
Burkholderia multivorans	0	0	0	0	0	0	0	0	0	0
Burkholderia multivorans	0	0	0	0	0	0	0	0	0	0
Burkholderia multivorans	1	0	0	0	0	0	0	0	1	0
Burkholderia multivorans	0	0	0	0	0	0	0	0	2	0
Burkholderia multivorans	0	1	0	0	0	0	0	0	1	0
Burkholderia multivorans	0	0	0	0	0	0	0	1	0	0
Burkholderia multivorans	0	0	0	0	0	0	0	0	1	0
Burkholderia multivorans	0	1	0	0	0	0	0	0	1	1
Burkholderia multivorans	0	0	0	0	0	0	0	0	2	0
Burkholderia multivorans	0	0	0	0	0	0	0	3	2	1
Burkholderia multivorans	0	0	0	0	0	0	0	2	0	1
Burkholderia multivorans	0	0	0	0	0	0	0	0	0	0
Burkholderia multivorans	0	0	1	0	0	0	1	0	1	1
Burkholderia multivorans	0	0	0	0	0	0	0	0	1	0
Burkholderia multivorans	0	0	0	1	0	0	0	0	0	0
Burkholderia multivorans	0	0	0	0	0	0	0	0	0	1
Burkholderia multivorans	1	0	0	0	0	0	0	0	0	0
Burkholderia multivorans	0	0	0	0	0	0	0	0	1	0
Burkholderia multivorans ATCC 17616	6	0	39	156	20	4	4	15	20	19
Burkholderia multivorans ATCC 17616	1	2	18	50	3	0	1	6	2	4
Burkholderia multivorans ATCC 17616	0	0	2	19	3	0	0	4	1	1
Burkholderia multivorans ATCC 17616	0	0	0	3	1	0	0	0	0	0
Burkholderia multivorans ATCC BAA-247	0	0	0	0	0	0	0	0	0	2
Burkholderia multivorans ATCC BAA-247	2	2	0	0	0	0	0	3	0	6
Burkholderia multivorans ATCC BAA-247	1	0	0	1	0	0	0	3	4	5
Burkholderia oklahomensis	0	0	0	0	0	0	0	0	1	0
Burkholderia oklahomensis C6786	1	0	0	0	0	0	0	0	2	0
Burkholderia oklahomensis C6786	0	0	0	0	0	0	0	0	1	0
Burkholderia oklahomensis C6786	3	3	4	10	3	0	0	21	12	15
Burkholderia oklahomensis C6786	0	1	0	1	0	0	0	14	3	10
Burkholderia oklahomensis EO147	0	0	0	0	0	0	0	0	0	1
Burkholderia oklahomensis EO147	0	0	0	0	0	0	0	1	2	3
Burkholderia orbicola MC0-3	0	0	0	0	0	0	0	0	1	0
Burkholderia pyrrocinia	0	0	0	0	0	0	0	0	0	0
Burkholderia pyrrocinia	0	0	0	0	0	0	0	2	1	0
Burkholderia pyrrocinia	0	0	0	0	0	0	0	3	2	1
Burkholderia pyrrocinia	1	0	0	0	0	0	0	1	0	2
Burkholderia plantarii	0	0	0	0	0	0	0	0	2	0
Burkholderia plantarii	0	0	0	0	0	0	0	1	0	1
Burkholderia plantarii	3	2	0	0	0	0	0	4	4	7
Burkholderia plantarii	1	0	0	0	0	0	0	3	4	2
Burkholderia pseudomallei	0	0	0	0	0	0	0	0	0	0
Burkholderia pseudomallei	0	0	0	0	0	0	0	0	1	0
Burkholderia pseudomallei	0	0	0	0	0	0	0	1	0	0
Burkholderia pseudomallei	0	0	0	0	0	0	0	0	0	0
Burkholderia pseudomallei	0	0	0	1	0	0	0	0	0	0
Burkholderia pseudomallei	0	0	0	0	0	0	0	0	0	0
Burkholderia pseudomallei	0	0	0	1	0	0	0	0	0	0
Burkholderia pseudomallei	0	0	0	0	0	0	0	0	0	0
Burkholderia pseudomallei	0	0	0	0	0	0	0	0	1	0
Burkholderia pseudomallei	0	0	0	1	0	0	0	0	0	0
Burkholderia pseudomallei	0	0	0	1	0	0	0	0	0	0
Burkholderia pseudomallei	0	0	0	1	0	0	0	0	0	0
Burkholderia pseudomallei	0	0	0	0	0	0	0	2	0	0
Burkholderia pseudomallei	0	0	0	0	0	0	0	0	0	0
Burkholderia pseudomallei	0	0	0	0	0	0	0	1	0	0
Burkholderia pseudomallei	0	0	0	0	0	0	0	0	2	0
Burkholderia pseudomallei	0	0	0	2	0	0	0	0	1	0
Burkholderia pseudomallei	0	0	0	0	0	0	0	0	0	1
Burkholderia pseudomallei	16	8	16	47	6	1	2	48	60	45
Burkholderia pseudomallei	2	0	1	4	1	0	1	17	16	13
Burkholderia pseudomallei	0	0	0	0	0	0	0	0	0	1
Burkholderia pseudomallei	0	0	0	0	0	0	0	0	0	0
Burkholderia pseudomallei	0	0	0	0	0	0	0	0	0	0
Burkholderia pseudomallei	0	0	0	0	0	0	0	0	0	0
Burkholderia pseudomallei	0	0	0	1	0	0	0	0	0	0
Burkholderia pseudomallei	0	0	0	1	0	0	0	0	0	0
Burkholderia pseudomallei	0	0	0	0	0	0	0	0	0	0
Burkholderia pseudomallei	0	0	0	0	0	0	0	0	0	0
Burkholderia pseudomallei	0	0	0	0	0	0	0	0	1	0
Burkholderia pseudomallei	0	0	0	0	0	0	0	0	0	0
Burkholderia pseudomallei	0	0	0	0	0	0	0	0	0	1
Burkholderia pseudomallei	0	0	0	1	0	0	0	0	0	0
Burkholderia pseudomallei	1	0	0	0	0	0	0	3	1	0
Burkholderia pseudomallei	0	0	0	2	0	0	0	0	4	0
Burkholderia pseudomallei	0	0	0	0	0	0	0	0	1	0
Burkholderia pseudomallei	0	0	0	0	0	0	0	1	0	0
Burkholderia pseudomallei	0	0	0	0	0	0	0	0	0	1
Burkholderia pseudomallei	0	0	0	2	0	0	0	0	0	0
Burkholderia pseudomallei	0	0	0	1	0	0	0	0	0	0
Burkholderia pseudomallei	0	0	0	2	0	0	0	0	0	0
Burkholderia pseudomallei	0	0	0	1	0	0	0	0	0	0
Burkholderia pseudomallei	0	0	0	1	0	0	0	0	0	0
Burkholderia pseudomallei	0	0	0	1	0	0	0	0	0	0
Burkholderia pseudomallei	0	0	0	0	0	0	0	1	0	0
Burkholderia pseudomallei	0	0	0	0	0	0	0	1	0	0
Burkholderia pseudomallei	0	0	0	1	0	0	0	0	1	0
Burkholderia pseudomallei	0	0	0	0	0	0	0	0	1	0
Burkholderia pseudomallei	0	0	0	1	0	0	0	0	0	0
Burkholderia pseudomallei	0	0	0	0	0	0	0	0	0	0
Burkholderia pseudomallei	0	0	0	0	0	0	0	0	0	0
Burkholderia pseudomallei	0	0	0	0	0	0	0	0	1	0
Burkholderia pseudomallei	0	0	0	0	0	0	0	1	3	0
Burkholderia pseudomallei	0	0	0	0	0	0	0	0	1	0
Burkholderia pseudomallei	0	0	0	0	0	0	0	0	0	1
Burkholderia pseudomallei	0	0	0	2	0	0	0	0	0	0
Burkholderia pseudomallei	0	0	0	1	0	0	0	0	0	0
Burkholderia pseudomallei	0	0	0	0	0	0	0	0	1	0
Burkholderia pseudomallei	0	0	0	0	0	0	0	5	3	3
Burkholderia pseudomallei	0	0	0	0	0	0	0	1	2	0
Burkholderia pseudomallei	1	0	0	0	0	0	0	0	0	0
Burkholderia pseudomallei	0	0	0	0	0	1	0	0	0	0
Burkholderia pseudomallei	0	0	0	1	0	0	0	0	0	0
Burkholderia pseudomallei	0	0	0	0	0	0	0	1	0	0
Burkholderia pseudomallei	0	0	0	0	0	0	0	0	0	0
Burkholderia pseudomallei	0	0	0	0	0	0	0	0	0	0
Burkholderia pseudomallei	0	0	0	0	0	0	0	0	1	0
Burkholderia pseudomallei	0	0	0	0	0	1	0	0	0	0
Burkholderia pseudomallei	0	0	0	1	0	0	0	0	0	0
Burkholderia pseudomallei 1106a	0	0	0	0	0	0	0	0	0	0
Burkholderia pseudomallei 1106a	0	0	0	0	0	0	0	0	2	0
Burkholderia pseudomallei 668	0	0	0	3	0	0	0	2	0	0
Burkholderia pseudomallei B03	0	0	0	1	0	0	0	1	0	0
Burkholderia pseudomallei B03	0	0	0	0	0	0	0	0	0	0
Burkholderia pseudomallei HBPUB10134a	0	0	0	0	0	0	0	0	1	0
Burkholderia pseudomallei K42	0	0	0	0	0	0	0	1	1	0
Burkholderia pseudomallei K42	0	0	0	0	0	0	0	0	0	1
Burkholderia pseudomallei K96243	0	0	0	1	0	0	0	0	0	0
Burkholderia pseudomallei MSHR146	0	0	0	0	0	0	0	0	0	0
Burkholderia pseudomallei MSHR146	0	0	0	0	0	0	0	0	1	0
Burkholderia pseudomallei MSHR2543	0	0	0	1	0	0	0	1	1	0
Burkholderia pseudomallei MSHR2543	0	0	0	0	1	0	0	1	1	1
Burkholderia pseudomallei MSHR305	0	1	0	0	0	0	1	2	4	2
Burkholderia pseudomallei MSHR305	0	0	0	1	0	0	0	3	3	3
Burkholderia pseudomallei MSHR511	0	0	0	0	0	0	0	0	0	0
Burkholderia pseudomallei MSHR62	0	0	0	0	0	0	0	1	0	0
Burkholderia pseudomallei MSHR62	0	0	0	0	0	0	0	0	0	0
Burkholderia pseudomallei MSHR840	0	0	0	0	0	0	0	0	0	0
Burkholderia pseudomallei MSHR840	0	0	0	0	0	0	0	0	0	0
Burkholderia pseudomallei NAU35A-3	0	0	0	0	1	0	0	0	0	0
Burkholderia pseudomallei NAU35A-3	0	0	0	0	0	0	0	0	0	0
Burkholderia pseudomallei NCTC 13178	0	0	0	0	0	0	0	0	1	0
Burkholderia pseudomallei NCTC 13178	0	0	0	0	0	0	0	0	1	0
Burkholderia pseudomallei Pasteur 52237	0	0	0	2	0	0	0	0	1	0
Burkholderia pseudomallei TSV 48	0	0	0	1	0	0	0	0	1	0
Burkholderia pseudomultivorans	0	0	0	0	0	0	0	0	0	1
Burkholderia pseudomultivorans	0	0	1	0	0	0	0	1	3	1
Burkholderia savannae	0	0	0	0	0	0	0	1	0	0
Burkholderia savannae	0	0	0	0	0	0	0	0	0	1
Burkholderia savannae	0	1	0	1	0	0	0	6	6	1
Burkholderia savannae	1	0	0	0	0	0	2	2	2	2
Burkholderia seminalis	0	0	0	0	0	0	0	2	2	1
Burkholderia seminalis	0	0	0	0	0	0	0	0	0	2
Burkholderia seminalis	0	0	1	1	0	0	0	0	0	2
Burkholderia sp. Bp5365	0	0	0	0	0	0	0	0	0	0
Burkholderia sp. Bp5365	0	0	0	0	0	0	1	0	0	0
Burkholderia sp. Bp7605	2	0	0	0	1	0	0	6	4	3
Burkholderia sp. Bp7605	1	0	0	0	0	0	0	0	1	0
Burkholderia sp. DHOD12	6	1	3	6	2	2	0	26	23	24
Burkholderia sp. DHOD12	1	3	0	2	0	0	3	8	19	14
Burkholderia sp. IDO3	3	2	14	27	2	0	0	3	8	5
Burkholderia sp. IDO3	5	3	18	95	9	0	4	6	9	17
Burkholderia sp. IDO3	0	2	0	8	1	0	0	5	2	4
Burkholderia sp. IDO3	0	0	1	1	0	0	0	0	0	0
Burkholderia sp. YI23	0	1	1	0	0	0	1	9	8	9
Burkholderia sp. YI23	2	0	0	0	0	1	0	2	2	4
Burkholderia sp. YI23	1	2	0	0	0	0	0	3	1	1
Burkholderia sp. YI23	0	0	0	0	0	0	0	3	2	0
Burkholderia sp. JP2-270	0	0	1	2	0	0	0	0	2	2
Burkholderia sp. JP2-270	0	0	0	2	0	0	0	0	1	4
Burkholderia sp. JP2-270	0	0	1	0	0	0	0	0	1	0
Burkholderia sp. JP2-270	0	1	0	0	0	0	0	1	1	0
Burkholderia sp. KBS0801	1	0	0	0	0	0	0	0	0	0
Burkholderia sp. KBS0801	1	0	0	0	0	0	0	0	0	0
Burkholderia sp. KJ006	0	0	0	0	0	0	0	1	1	0
Burkholderia sp. LA-2-3-30-S1-D2	0	0	0	0	0	0	0	1	0	2
Burkholderia sp. LA-2-3-30-S1-D2	0	0	0	1	0	0	0	0	0	1
Burkholderia sp. MBR-1	0	0	0	0	0	0	0	0	0	0
Burkholderia sp. MBR-1	0	0	0	0	0	0	0	1	0	0
Burkholderia sp. MSMB0856	0	0	0	0	0	0	0	0	0	1
Burkholderia sp. MSMB0856	0	0	0	1	0	0	0	6	1	1
Burkholderia sp. MSMB0856	0	0	0	0	0	0	0	1	0	0
Burkholderia sp. MSMB0856	0	0	0	0	0	0	0	0	0	0
Burkholderia sp. MSMB617WGS	0	0	0	0	0	0	0	0	1	0
Burkholderia sp. MSMB617WGS	0	0	0	0	0	0	0	1	0	0
Burkholderia sp. NRF60-BP8	0	0	0	1	0	0	0	1	1	1
Burkholderia sp. NRF60-BP8	0	0	0	0	0	0	0	0	1	2
Burkholderia sp. NRF60-BP8	0	0	0	1	0	0	0	1	0	0
Burkholderia sp. PAMC 26561	0	0	0	1	0	0	0	3	3	0
Burkholderia sp. PAMC 26561	0	0	0	0	0	0	0	0	0	1
Burkholderia sp. PAMC 26561	0	0	0	0	0	0	1	0	0	0
Burkholderia sp. PAMC 26561	0	0	0	0	0	0	0	0	0	1
Burkholderia sp. PAMC 26561	0	0	0	0	0	0	0	1	0	0
Burkholderia sp. PAMC 28687	0	0	0	0	0	0	0	2	2	1
Burkholderia sp. PAMC 28687	0	0	0	0	0	0	0	1	0	0
Burkholderia sp. PAMC 28687	0	1	0	0	0	0	0	0	0	2
Burkholderia sp. RPE67	0	0	0	0	0	0	0	3	4	1
Burkholderia sp. RPE67	0	0	0	0	0	0	0	1	2	0
Burkholderia sp. RPE67	0	0	0	0	0	0	0	1	1	1
Burkholderia sp. RPE67	0	0	0	0	0	0	0	2	1	0
Burkholderia sp. RPE67	0	0	0	0	0	0	0	0	0	0
Burkholderia sp. THE68	4	1	1	3	0	0	0	12	11	11
Burkholderia sp. THE68	2	0	1	1	0	0	0	10	5	6
Burkholderia sp. THE68	0	1	0	1	0	0	0	1	3	2
Burkholderia sp. THE68	0	0	1	0	0	0	0	2	1	1
Burkholderia sp. THE68	0	0	0	0	0	1	0	3	4	2
Burkholderia stabilis	0	0	0	0	0	0	0	1	1	2
Burkholderia stabilis	1	1	0	1	0	0	0	2	1	0
Burkholderia stabilis	0	0	0	0	0	0	0	0	0	0
Burkholderia stabilis	0	0	1	0	0	0	0	0	1	0
Burkholderia stabilis	0	0	0	1	0	0	0	2	2	0
Burkholderia stagnalis	1	3	4	28	6	0	0	14	10	15
Burkholderia stagnalis	0	0	0	5	0	0	0	0	1	0
Burkholderia stagnalis	1	0	5	12	0	0	2	5	6	6
Burkholderia territorii	0	0	0	0	0	0	0	1	0	0
Burkholderia territorii	0	0	0	0	0	0	0	3	0	0
Burkholderia territorii	0	0	0	0	0	0	0	1	0	1
Burkholderia thailandensis	0	0	0	0	0	0	0	1	0	0
Burkholderia thailandensis	0	0	0	1	0	0	0	1	0	0
Burkholderia thailandensis	0	0	0	0	0	0	0	0	0	1
Burkholderia thailandensis	0	0	0	0	0	0	0	0	1	1
Burkholderia thailandensis	0	0	0	1	0	0	0	0	0	0
Burkholderia thailandensis	0	0	0	1	0	0	0	0	0	0
Burkholderia thailandensis	0	2	0	5	0	0	0	8	8	2
Burkholderia thailandensis	1	1	1	1	0	0	0	26	21	22
Burkholderia thailandensis	0	0	0	0	0	0	0	0	0	1
Burkholderia thailandensis	0	0	0	0	0	0	0	0	0	0
Burkholderia thailandensis	0	0	0	1	0	0	0	0	0	0
Burkholderia thailandensis	0	0	0	1	0	0	0	0	0	0
Burkholderia thailandensis 2002721643	0	0	0	1	0	0	0	0	0	0
Burkholderia thailandensis 2002721723	0	0	0	0	0	0	0	0	0	0
Burkholderia thailandensis 2002721723	0	0	0	1	0	0	0	0	0	0
Burkholderia thailandensis 34	0	0	0	0	0	0	0	0	2	0
Burkholderia thailandensis 34	0	0	0	1	0	0	0	0	1	0
Burkholderia thailandensis E254	0	0	0	0	0	0	0	0	0	1
Burkholderia thailandensis E254	0	0	0	1	0	0	0	0	0	0
Burkholderia thailandensis E444	0	0	0	1	0	0	0	0	0	0
Burkholderia thailandensis H0587	0	0	0	0	0	0	0	1	0	1
Burkholderia thailandensis H0587	0	0	0	0	0	0	0	0	1	0
Burkholderia thailandensis MSMB121	0	0	2	0	0	0	0	7	6	11
Burkholderia thailandensis MSMB121	0	1	0	0	0	1	0	2	2	2
Burkholderia thailandensis USAMRU Malaysia #20	0	0	0	1	0	0	0	0	0	0
Burkholderia ubonensis	0	0	0	0	0	0	0	0	0	0
Burkholderia ubonensis	0	0	0	1	0	0	0	0	0	1
Burkholderia ubonensis	0	0	0	0	0	0	0	1	2	1
Burkholderia ubonensis	0	0	0	0	0	0	0	0	2	0
Burkholderia ubonensis	0	0	0	1	0	0	0	1	0	0
Burkholderia ubonensis	0	0	0	0	2	0	0	11	13	6
Burkholderia ubonensis	0	0	0	0	0	0	0	0	2	1
Burkholderia ubonensis	1	1	0	0	0	0	0	2	1	4
Burkholderia ubonensis	0	0	0	0	1	0	0	0	1	0
Burkholderia ubonensis	1	2	0	0	0	0	0	1	1	6
Burkholderia ubonensis	0	1	0	0	1	0	0	2	4	10
Burkholderia ubonensis	0	0	0	0	0	0	0	0	0	2
Burkholderia ubonensis MSMB22	0	1	0	0	0	0	0	3	2	0
Burkholderia ubonensis MSMB22	0	0	0	0	0	0	0	1	0	1
Burkholderia ubonensis subsp. mesacidophila	0	1	0	2	0	1	0	2	1	3
Burkholderia ubonensis subsp. mesacidophila	0	0	0	0	0	0	0	0	3	0
Burkholderia ubonensis subsp. mesacidophila	1	0	0	0	0	0	0	0	0	0
Burkholderia ubonensis subsp. mesacidophila	0	0	0	0	0	0	0	0	0	0
Burkholderia vietnamiensis	12	7	45	123	6	2	12	28	26	31
Burkholderia vietnamiensis	3	3	6	40	2	1	3	15	14	13
Burkholderia vietnamiensis	0	2	2	4	1	0	1	5	4	4
Burkholderia vietnamiensis	0	0	0	0	0	0	0	0	0	1
Burkholderia vietnamiensis	0	1	0	0	0	0	0	0	0	0
Burkholderia vietnamiensis	0	1	4	11	1	0	0	7	2	2
Burkholderia vietnamiensis	0	0	0	0	0	0	0	0	0	0
Burkholderia vietnamiensis	0	0	0	0	0	0	0	1	2	1
Burkholderia vietnamiensis	0	1	0	2	0	0	0	1	2	0
Burkholderia vietnamiensis	0	0	0	0	1	0	0	0	0	0
Burkholderia vietnamiensis	0	0	0	0	0	0	0	0	0	0
Burkholderia vietnamiensis G4	0	0	1	1	0	0	0	0	2	0
Burkholderia vietnamiensis G4	0	0	0	0	0	0	0	0	0	1
Burkholderiaceae bacterium	3	2	2	4	4	3	1	33	30	34
Burkholderiales bacterium GJ-E10	34	3	1	1	1	2	2	19	17	19
Burkholderiales bacterium YL45	0	1	0	0	0	0	0	3	0	0
Buttiauxella agrestis	0	0	1	1	0	0	0	0	0	1
Caballeronia insecticola	0	2	0	0	2	0	0	5	5	4
Caballeronia insecticola	0	0	0	0	0	0	0	1	2	1
Caballeronia insecticola	0	0	0	0	0	0	0	0	2	1
Caballeronia insecticola	0	0	0	0	0	0	0	2	4	0
Caballeronia insecticola	0	0	0	0	0	1	0	0	0	0
Caballeronia sp. SBC1	2	0	0	0	0	0	0	0	0	0
Caballeronia sp. SBC1	0	0	1	0	0	0	0	4	2	11
Caballeronia sp. SBC1	0	0	0	0	0	0	0	0	0	0
Caballeronia sp. SBC1	0	0	0	0	0	0	0	0	0	0
Caballeronia sp. SBC2	0	0	0	0	0	1	0	0	0	1
Caballeronia sp. SBC2	0	0	0	0	0	0	0	0	0	0
Caenibius tardaugens NBRC 16725	0	0	1	0	1	0	0	0	6	1
Caldibacillus thermoamylovorans	0	0	1	2	0	0	0	0	0	0
Caldicellulosiruptor changbaiensis	0	1	0	0	0	0	0	0	0	0
Caldicellulosiruptor obsidiansis OB47	0	0	0	0	0	0	0	1	0	0
Caldicellulosiruptor saccharolyticus DSM 8903	0	0	0	0	0	0	0	1	0	0
Caldichromatium japonicum	0	0	0	0	0	0	0	1	1	2
Caldilinea aerophila DSM 14535 = NBRC 104270	0	1	1	0	1	0	0	7	3	6
Caldimicrobium thiodismutans	0	0	0	0	0	0	0	0	0	1
Caldimonas brevitalea	0	3	0	4	2	0	0	10	8	18
Caldisericum exile AZM16c01	0	0	0	0	0	0	0	2	2	0
Calditerrivibrio nitroreducens DSM 19672	0	0	0	0	0	0	0	2	3	1
Caldithrix abyssi DSM 13497	0	0	0	0	0	0	0	1	1	2
Caloramator sp. E03	0	0	0	0	0	0	0	0	0	0
Caloranaerobacter azorensis	0	0	0	0	0	0	0	0	1	1
Calothrix sp. 336/3	0	0	0	0	0	0	0	0	0	1
Calothrix sp. NIES-2098	0	0	0	0	0	0	0	0	0	0
Calothrix sp. NIES-3974	0	0	0	0	0	0	0	0	0	0
Calothrix sp. NIES-4071	0	0	0	0	0	0	0	1	1	7
Calothrix sp. NIES-4101	0	0	0	0	0	0	0	2	5	3
Calothrix sp. PCC 6303	0	0	0	0	0	0	0	1	0	0
Calothrix sp. PCC 7507	0	0	0	0	0	0	0	0	0	2
Caminibacter mediatlanticus TB-2	0	1	0	0	0	0	0	0	2	0
Campylobacter avium LMG 24591	0	0	0	0	0	0	0	1	0	0
Campylobacter canadensis	0	0	0	0	0	0	0	0	0	0
Campylobacter concisus	0	0	0	0	0	0	0	0	0	0
Campylobacter concisus 13826	0	0	0	0	0	0	0	0	0	0
Campylobacter curvus	0	0	0	0	0	0	0	0	1	0
Campylobacter curvus 525.92	0	0	0	0	0	1	0	0	0	0
Campylobacter fetus	0	0	0	0	0	0	0	0	0	0
Campylobacter geochelonis	0	0	0	0	0	0	0	1	0	0
Campylobacter gracilis	0	0	0	0	0	0	1	0	0	0
Campylobacter helveticus	0	0	0	0	0	0	1	2	0	3
Campylobacter jejuni	0	0	0	0	0	0	0	0	0	1
Campylobacter jejuni	0	0	0	0	0	0	0	0	0	0
Campylobacter jejuni subsp. jejuni	0	0	0	0	0	0	0	0	0	0
Campylobacter mucosalis	0	1	0	0	0	0	0	0	0	0
Campylobacter rectus	1	1	0	0	0	0	0	0	0	0
Campylobacter showae	0	0	0	0	0	0	0	0	1	0
Campylobacter showae	0	0	0	0	0	0	0	0	0	0
Campylobacter sp. RM16192	0	0	0	0	0	0	0	0	1	0
Campylobacter sp. RM8964	0	0	0	2	0	0	0	0	0	0
Campylobacter upsaliensis RM3940	0	0	0	0	0	0	0	0	0	0
Campylobacter volucris	0	0	0	0	0	0	0	0	0	1
candidate division Kazan bacterium GW2011_GWA1_50_15	0	0	0	0	0	0	0	0	0	1
candidate division TM6 bacterium GW2011_GWF2_28_16	0	0	0	0	0	0	0	0	0	0
candidate division WWE3 bacterium RAAC2_WWE3_1	0	0	0	0	0	0	0	0	0	1
Candidatus Accumulibacter similis	0	0	1	0	2	0	0	13	16	8
Candidatus Adiutrix intracellularis	0	0	0	0	0	0	0	3	0	0
Candidatus Arthromitus sp. SFB-rat-Yit	0	0	0	0	0	0	0	0	0	0
Candidatus Azoamicus ciliaticola	0	0	0	0	0	0	0	0	0	0
Candidatus Babela massiliensis	0	0	0	3	3	1	1	0	16	1
Candidatus Baumannia cicadellinicola	0	0	0	0	0	0	0	0	0	1
Candidatus Beckwithbacteria bacterium GW2011_GWC1_49_16	0	0	1	0	0	0	0	0	0	0
Candidatus Bipolaricaulis anaerobius	0	1	0	0	0	0	0	5	1	0
Candidatus Bipolaricaulis sibiricus	0	0	0	0	0	0	0	3	0	0
Candidatus Blochmannia vafer str. BVAF	0	2	0	0	0	0	0	0	0	1
Candidatus Campbellbacteria bacterium GW2011_OD1_34_28	0	0	0	1	0	0	0	0	0	0
Candidatus Chazhemtobacterium aquaticus	0	0	0	0	0	0	0	1	0	1
Candidatus Chromulinivorax destructor	0	0	0	1	2	1	0	0	4	2
Candidatus Cloacimonas acidaminovorans str. Evry	0	1	0	0	0	0	0	0	0	0
Candidatus Coxiella mudrowiae	0	0	0	0	0	1	0	0	1	2
Candidatus Desulforudis audaxviator MP104C	0	0	0	0	1	0	1	1	2	7
Candidatus Desulfovibrio trichonymphae	0	1	0	0	0	0	0	0	1	0
Candidatus Endolissoclinum faulkneri L2	0	0	0	0	0	0	0	0	1	0
Candidatus Endolissoclinum faulkneri L5	0	0	0	0	0	0	0	0	0	0
Candidatus Endomicrobium trichonymphae	0	0	0	0	0	0	0	1	1	0
Candidatus Endomicrobium trichonymphae	0	0	1	0	0	0	0	0	0	0
Candidatus Erwinia haradaeae	0	0	0	0	0	0	0	1	1	0
Candidatus Filomicrobium marinum	12	1	2	2	2	0	15	76	140	159
Candidatus Fluviicola riflensis	0	0	0	0	0	0	0	0	0	0
Candidatus Fonsibacter ubiquis	0	0	0	0	0	0	0	0	0	0
Candidatus Formimonas warabiya	1	0	0	0	0	1	0	6	5	9
Candidatus Gracilibacteria bacterium HOT-871	0	0	0	0	0	0	0	0	1	0
Candidatus Gullanella endobia	0	0	0	0	0	0	0	0	0	2
Candidatus Hydrogenisulfobacillus filiaventi	0	1	0	0	0	0	0	2	1	1
Candidatus Hodgkinia cicadicola	0	0	0	0	0	0	0	1	0	1
Candidatus Hodgkinia cicadicola	0	0	0	0	0	0	0	0	1	0
Candidatus Hodgkinia cicadicola	0	0	0	0	0	0	0	1	2	1
Candidatus Hodgkinia cicadicola	0	0	0	0	0	0	0	0	0	0
Candidatus Kapabacteria bacterium	0	1	0	0	0	0	0	4	8	2
Candidatus Karelsulcia muelleri	0	0	0	0	0	0	0	0	0	0
Candidatus Karelsulcia muelleri GWSS	0	0	0	0	0	0	0	0	1	0
Candidatus Kinetoplastibacterium galatii TCC219	1	0	0	0	0	0	0	0	2	1
Candidatus Kinetoplastibacterium sorsogonicusi	0	0	0	0	0	0	0	0	0	0
Candidatus Koribacter versatilis Ellin345	1	1	1	2	0	1	0	60	29	24
Candidatus Kuenenia stuttgartiensis	0	0	0	0	0	0	0	0	3	0
Candidatus Kuenenia stuttgartiensis	0	0	0	0	0	1	0	2	1	1
Candidatus Liberibacter africanus PTSAPSY	0	0	0	0	0	0	0	0	1	2
Candidatus Liberibacter asiaticus	0	0	0	0	0	0	0	0	1	0
Candidatus Liberibacter asiaticus str. gxpsy	0	0	0	0	0	0	0	1	0	0
Candidatus Liberibacter asiaticus str. Ishi-1	0	0	0	0	0	0	0	3	2	2
Candidatus Melainabacteria bacterium MEL.A1	0	0	0	0	0	0	0	4	0	0
Candidatus Methylomirabilis oxyfera	3	0	1	1	1	0	0	28	20	16
Candidatus Methylospira mobilis	1	0	0	0	0	0	0	1	1	2
Candidatus Moranella endobia PCIT	0	0	0	0	0	0	0	0	1	0
Candidatus Nanopelagicus hibericus	0	3	0	0	1	0	0	0	0	1
Candidatus Nanosynbacter lyticus	0	0	0	0	0	0	0	0	0	0
Candidatus Nasuia deltocephalinicola	0	0	0	0	0	0	0	0	0	0
Candidatus Nitrosacidococcus tergens	0	0	0	0	0	0	0	0	1	2
Candidatus Nitrosoglobus terrae	0	0	1	0	0	0	0	1	1	1
Candidatus Nitrospira inopinata	2	2	4	0	0	6	3	87	32	76
Candidatus Nitrospira kreftii	6	2	0	0	0	3	3	43	20	53
Candidatus Nitrotoga sp. AM1P	0	0	1	0	0	2	0	2	3	1
Candidatus Nucleicultrix amoebiphila FS5	0	0	0	0	0	0	0	1	3	2
Candidatus Pantoea carbekii	0	0	0	0	0	0	0	0	0	0
Candidatus Paracaedibacter acanthamoebae	0	0	0	0	0	0	0	1	2	2
Candidatus Paracaedimonas acanthamoebae	0	0	0	0	0	0	0	1	2	2
Candidatus Pelagibacter giovannonii	0	0	0	0	0	0	0	0	2	2
Candidatus Pelagibacter sp. IMCC9063	0	0	0	0	0	0	0	1	0	0
Candidatus Peribacter riflensis	0	0	0	0	0	0	0	3	0	3
Candidatus Phycorickettsia trachydisci	0	0	0	0	0	0	0	0	2	0
Candidatus Phytoplasma mali	0	0	0	0	0	0	0	0	0	1
Candidatus Planktophila dulcis	0	0	0	0	0	0	0	3	1	2
Candidatus Planktophila lacus	0	0	0	0	0	0	0	0	1	0
Candidatus Planktophila versatilis	0	0	0	0	0	0	0	0	1	0
Candidatus Portiera aleyrodidarum	0	0	0	0	0	0	0	0	0	0
Candidatus Portiera aleyrodidarum	0	0	0	0	0	0	0	0	0	0
Candidatus Portiera aleyrodidarum	0	0	0	0	0	0	0	0	0	0
Candidatus Portiera aleyrodidarum BT-B-HRs	0	0	0	0	0	0	0	1	0	0
Candidatus Portiera aleyrodidarum BT-QVLC	0	0	1	0	0	0	0	0	1	0
Candidatus Promineofilum breve	0	0	0	0	0	0	0	9	6	4
Candidatus Promineofilum breve	0	0	0	0	0	0	0	0	1	2
Candidatus Protochlamydia amoebophila UWE25	0	0	0	1	2	1	0	0	5	0
Candidatus Protochlamydia naegleriophila	0	4	0	9	2	0	0	0	10	0
Candidatus Protochlamydia naegleriophila	0	0	0	2	1	0	0	0	0	0
Candidatus Protofrankia datiscae	1	4	1	0	1	0	2	23	15	15
Candidatus Pseudothioglobus singularis PS1	0	0	0	1	0	0	0	0	0	0
Candidatus Puniceispirillum marinum IMCC1322	0	0	0	0	0	0	0	0	0	1
Candidatus Reidiella endopervernicosa	0	1	0	0	0	0	1	7	8	11
Candidatus Rhodoluna planktonica	1	1	0	0	0	0	1	0	2	0
Candidatus Rickettsiella viridis	0	0	0	0	0	0	0	0	3	1
Candidatus Saccharibacteria bacterium	0	0	0	0	0	0	0	1	1	0
Candidatus Saccharibacteria bacterium GW2011_GWC2_44_17	0	0	0	2	0	0	1	0	0	0
Candidatus Saccharibacteria bacterium YM_S32_TM7_50_20	0	0	0	0	0	0	0	2	0	0
Candidatus Saccharibacteria bacterium oral taxon 488	0	0	0	0	0	0	0	0	0	0
Candidatus Saccharibacteria bacterium oral taxon 488	0	0	0	0	0	0	0	1	0	0
Candidatus Saccharibacteria bacterium oral taxon 488	0	0	0	0	0	0	0	1	0	0
Candidatus Saccharibacteria bacterium oral taxon 955	0	0	0	0	0	0	0	2	4	0
Candidatus Saccharibacteria bacterium RAAC3_TM7_1	0	0	0	0	0	0	0	0	0	0
Candidatus Saccharimonas aalborgensis	0	1	0	0	0	0	0	0	0	0
Candidatus Symbiobacter mobilis CR	1	1	0	2	0	0	0	3	7	5
Candidatus Sodalis pierantonius str. SOPE	0	0	0	0	0	0	0	0	0	0
Candidatus Spiroplasma holothuricola	0	0	0	0	0	0	0	0	0	0
Candidatus Tenderia electrophaga	0	2	0	0	0	0	0	13	1	9
Candidatus Thiodictyon syntrophicum	2	1	0	0	0	0	0	6	19	14
Candidatus Thiodictyon syntrophicum	0	0	0	0	0	0	0	1	0	2
Candidatus Thiodictyon syntrophicum	0	0	0	0	0	0	0	0	0	1
Candidatus Thiothrix singaporensis	0	0	0	0	0	0	0	1	0	2
Candidatus Tokpelaia hoelldoblerii	0	0	0	0	0	0	0	1	1	9
Candidatus Tremblaya princeps	0	0	0	0	0	0	0	0	1	1
Candidatus Uabimicrobium amorphum	0	0	0	0	0	0	1	3	0	0
Candidatus Velamenicoccus archaeovorus	0	0	0	0	0	0	0	0	1	1
Candidatus Viadribacter manganicus	0	2	0	0	0	0	6	4	6	12
Candidatus Vidania fulgoroideae	0	0	0	0	0	0	0	0	0	0
Candidatus Wolfebacteria bacterium GW2011_GWB1_47_1	0	0	0	0	0	0	0	0	0	1
Candidatus Xiphinematobacter sp. Idaho Grape	0	0	4	0	0	0	0	16	11	0
Capnocytophaga canimorsus	0	0	0	0	0	0	0	1	0	1
Capnocytophaga endodontalis	0	0	0	0	1	0	0	0	0	0
Capnocytophaga gingivalis	0	0	0	0	0	0	0	0	0	0
Capnocytophaga haemolytica	0	0	0	0	0	0	0	0	0	0
Capnocytophaga leadbetteri	0	1	0	1	0	0	0	0	0	0
Capnocytophaga sp. FDAARGOS_737	0	1	0	0	0	0	0	0	0	0
Capnocytophaga sp. H4358	0	0	0	0	0	0	0	0	1	1
Capnocytophaga sputigena	0	0	0	1	0	0	0	0	0	0
Capnocytophaga sputigena	0	0	1	0	0	0	0	0	0	0
Capnocytophaga sputigena	0	0	1	0	0	0	0	0	0	0
Capnocytophaga stomatis	0	0	0	0	0	0	0	0	0	0
Caproicibacter fermentans	0	0	0	0	0	0	0	1	0	1
Caproiciproducens sp. NJN-50	2	0	0	0	0	0	0	2	1	0
Carboxydocella thermautotrophica	0	0	0	0	0	0	0	1	3	0
Carboxydocella thermautotrophica	1	0	0	0	0	0	0	3	7	0
Carboxydothermus hydrogenoformans Z-2901	0	1	0	0	0	0	0	1	1	0
Cardiobacterium hominis	0	2	0	0	0	0	0	8	2	3
Carnobacterium divergens	0	0	0	0	0	0	0	1	0	0
Carnobacterium inhibens subsp. gilichinskyi	0	0	1	0	1	0	0	0	0	0
Carnobacterium maltaromaticum	0	0	0	1	0	0	0	1	0	1
Carnobacterium sp. 17-4	0	0	0	1	0	0	0	0	0	0
Casimicrobium huifangae	2	0	1	1	0	0	0	6	9	10
Castellaniella defragrans 65Phen	0	0	0	0	0	1	1	7	13	14
Catenulispora acidiphila DSM 44928	2	7	7	1	5	2	11	110	60	93
Caulobacter flavus	1	1	0	1	2	0	0	9	17	13
Caulobacter henricii	0	1	1	0	1	0	1	7	5	6
Caulobacter henricii	0	0	0	1	0	0	0	0	1	0
Caulobacter mirabilis	4	6	0	2	2	1	0	34	55	54
Caulobacter rhizosphaerae	6	7	7	2	9	1	5	56	97	85
Caulobacter rhizosphaerae	0	0	0	0	0	0	0	0	1	0
Caulobacter segnis	3	2	0	6	4	0	0	20	32	20
Caulobacter sp. FWC26	0	0	0	2	0	0	0	0	0	1
Caulobacter sp. FWC26	0	0	0	0	1	0	0	0	0	0
Caulobacter sp. FWC26	7	3	11	91	14	0	13	5	6	17
Caulobacter vibrioides	0	0	0	0	0	0	0	0	0	0
Caulobacter vibrioides	1	0	1	4	6	0	0	8	9	7
Caulobacter vibrioides	0	1	1	1	6	0	0	7	5	8
Caulobacter vibrioides CB15	2	2	3	14	5	0	4	20	29	19
Cedecea neteri	0	0	0	0	0	0	0	0	0	0
Cedecea neteri	0	0	0	0	0	0	0	1	0	0
Cedecea neteri	0	0	0	0	0	0	0	0	1	0
Cedecea neteri	0	0	0	0	0	0	0	0	0	1
Celeribacter ethanolicus	0	0	0	0	0	0	0	1	1	2
Celeribacter indicus	0	1	0	0	2	0	0	6	12	10
Celeribacter indicus	0	1	0	0	0	0	0	0	1	1
Celeribacter marinus	0	0	0	0	0	0	0	0	0	0
Cellulomonas fimi ATCC 484	6	10	2	0	3	0	1	16	12	32
Cellulomonas flavigena DSM 20109	0	2	1	0	0	0	1	14	14	6
Cellulomonas gilvus ATCC 13127	4	1	3	0	2	0	0	8	10	7
Cellulomonas shaoxiangyii	3	7	0	0	1	0	0	18	10	22
Cellulomonas sp. H30R-01	5	7	1	0	2	0	0	16	20	14
Cellulomonas sp. Y8	10	10	4	0	1	0	4	28	31	18
Cellulomonas sp. JZ18	0	0	0	0	0	3	7	68	57	47
Cellulomonas sp. PSBB021	3	5	1	0	3	0	0	19	6	23
Cellulomonas taurus	3	3	0	0	1	0	4	20	10	17
Cellulosilyticum sp. WCF-2	0	0	0	0	0	0	0	0	0	0
Cellulosimicrobium cellulans	1	4	1	0	0	0	1	6	12	8
Cellulosimicrobium cellulans	1	1	0	0	0	0	0	1	1	1
Cellulosimicrobium protaetiae	2	6	0	0	0	0	3	6	8	10
Cellulosimicrobium sp. 72-3	6	8	2	2	1	1	0	6	0	20
Cellulosimicrobium sp. TH-20	0	0	0	0	0	0	0	1	3	3
Cellvibrio sp. KY-GH-1	0	0	2	2	0	0	0	0	0	0
Cellvibrio sp. KY-YJ-3	1	0	0	0	0	0	0	0	0	0
Cellvibrio sp. PSBB006	0	0	0	0	0	0	0	0	1	1
Cellvibrio sp. PSBB023	0	0	1	0	1	3	0	0	0	0
Cereibacter sphaeroides	0	0	0	0	0	0	0	0	0	0
Cereibacter sphaeroides	3	4	0	0	1	3	1	15	22	15
Cereibacter sphaeroides	0	0	0	0	0	0	0	5	1	1
Cereibacter sphaeroides	0	1	0	0	0	0	0	0	0	0
Cereibacter sphaeroides	0	0	0	0	0	0	0	0	1	3
Cereibacter sphaeroides	2	4	2	0	2	0	1	16	12	19
Cereibacter sphaeroides	0	0	0	0	0	1	0	4	3	3
Cereibacter sphaeroides	0	0	0	0	0	0	0	0	0	1
Cereibacter sphaeroides	0	0	0	0	0	0	1	4	9	6
Cereibacter sphaeroides	0	0	0	0	0	0	0	2	6	1
Cereibacter sphaeroides KD131	0	0	0	0	0	0	0	0	3	7
Cereibacter sphaeroides KD131	0	0	0	0	0	0	0	0	0	1
Cereibacter sphaeroides KD131	0	0	0	0	0	0	0	0	0	0
Changpingibacter yushuensis	0	0	0	0	0	0	0	2	0	1
Chania multitudinisentens RB-25	0	0	0	0	0	0	0	0	0	0
Chelatococcus daeguensis	4	0	2	1	2	0	3	24	47	35
Chelatococcus daeguensis	0	0	0	0	0	0	0	1	0	0
Chelatococcus sp. CO-6	13	5	9	2	3	3	14	131	189	236
Chelatococcus sp. CO-6	1	0	0	0	0	0	3	6	10	8
Chitinibacter fontanus	1	0	0	0	0	0	0	0	0	0
Chitinimonas arctica	0	0	0	0	0	0	0	3	2	4
Chitinolyticbacter meiyuanensis	1	0	0	0	1	0	0	8	6	9
Chitinophaga agri	9	10	0	1	0	0	0	0	3	0
Chitinophaga caeni	0	0	0	0	0	0	0	1	1	0
Chitinophaga oryzae	0	0	0	0	0	0	0	1	0	0
Chitinophaga pinensis	0	0	0	0	0	0	0	0	0	0
[truncated: 6,230 more rows]

## Sheet: MALT shortlist
Supplementary Table 10
List of 20 most represented microbial species in archaeological samples ccording to MALT after decontamination using negative control data.
VPT1	VPT2	VNPT1	VNPT2	VPB1	VNPB1	VNPB2	KPT1	KPT2	KNPT1
Bradyrhizobium paxllaeri	Bradyrhizobium paxllaeri	Burkholderia contaminans	Burkholderia contaminans	Burkholderia contaminans	Streptosporangium roseum DSM 43021	Burkholderia contaminans	Bradyrhizobium paxllaeri	Bradyrhizobium paxllaeri	Baekduia soli
Bradyrhizobium sp. CCBAU 051011	Chryseolinea soli	Burkholderia contaminans	Burkholderia contaminans	Burkholderia contaminans	Burkholderia contaminans	Burkholderia contaminans	Bradyrhizobium sp. CCBAU 051011	Mycobacterium cookii	Conexibacter woesei DSM 14684
Bradyrhizobium icense	Bradyrhizobium sp. CCBAU 051011	Burkholderia contaminans	Burkholderia contaminans	Sphingomonas lutea	Burkholderia contaminans	Kibdelosporangium phytohabitans	Baekduia soli	Bradyrhizobium sp. CCBAU 051011	Kribbella qitaiheensis
Bradyrhizobium sp. KBS0727	Bradyrhizobium icense	Bradyrhizobium paxllaeri	Burkholderia contaminans	Burkholderia contaminans	Burkholderia contaminans	Alloactinosynnema sp. L-07	Conexibacter woesei DSM 14684	Bradyrhizobium icense	Steroidobacter denitrificans
Microbacterium sp. 10M-3C3	Bradyrhizobium sp. KBS0727	Bradyrhizobium sp. CCBAU 051011	Burkholderia contaminans	Mycobacterium heidelbergense	Burkholderia cellulosum So ce56	Burkholderia contaminans	Bradyrhizobium icense	Bradyrhizobium sp. KBS0727	Thermomonospora amylolytica
Burkholderia contaminans	Microbacterium sp. 10M-3C3	Bradyrhizobium icense	Burkholderia contaminans	Sphingomonas sediminicola	Polaromonas sp. JS666	Kutzneria albida DSM 43870	Kribbella qitaiheensis	Rhodoplanes sp. Z2-YC6860	Kribbella flavida DSM 17836
Burkholderia contaminans	Burkholderia contaminans	Bradyrhizobium sp. KBS0727	Sphingomonas sp. FARSPH	Sphingomonas sabuli	Betaproteobacteria bacterium GR16-43	Cutibacterium acnes	Nordella sp. HKS 07	Bradyrhizobium diazoefficiens	Rhodoplanes sp. Z2-YC6860
Chryseolinea soli	Burkholderia contaminans	Burkholderia contaminans	Diaphorobacter nitroreducens	Bradyrhizobium paxllaeri	Bradyrhizobium sp. CCBAU 051011	Amycolatopsis sp. YIM 10	Amycolatopsis mediterranei RB	Conexibacter woesei DSM 14684	Bradyrhizobium paxllaeri
Burkholderia contaminans	Bradyrhizobium diazoefficiens	Cutibacterium acnes	Pseudomonas aeruginosa	Sphingomonas ginsengisoli An et al. 2013	Luteitalea pratensis	Amycolatopsis mediterranei RB	Steroidobacter denitrificans	Mycobacterium sp. JS623	Pseudorhodoplanes sinuspersici
Glaciihabitans sp. INWT7	Salinibacterium sp. ZJ70	Bradyrhizobium japonicum	Burkholderia cepacia	Bradyrhizobium sp. CCBAU 051011	Bradyrhizobium paxllaeri	Thermomonospora amylolytica	Bradyrhizobium sp. KBS0727	Mycobacterium avium subsp. hominissuis	Bradyrhizobium sp. CCBAU 051011
Salinibacterium sp. ZJ70	Glaciihabitans sp. INWT7	Kribbella qitaiheensis	Bradyrhizobium sp. CCBAU 051011	Conexibacter woesei DSM 14684	Burkholderia contaminans	Amycolatopsis albispora	Luteitalea pratensis	Arthrobacter sp. 24S4-2	Pseudolabrys sp. FHR47
Marisediminicola antarctica	Bradyrhizobium sp. 6(2017)	Paludisphaera borealis	Cutibacterium acnes	Mycobacterium conspicuum	Usitatibacter rugosus	Saccharothrix espanaensis DSM 44229	Kribbella flavida DSM 17836	Mycobacterium heidelbergense	Actinomadura sp. WMMB 499
Clavibacter michiganensis subsp. capsici	Clavibacter michiganensis subsp. capsici	Bradyrhizobium diazoefficiens	Burkholderia multivorans ATCC 17616	Mycobacterium lacus	Burkholderia cellulosum	Actinosynnema mirum DSM 43827	Kibdelosporangium phytohabitans	Mycobacterium intracellulare subsp. chimaera	Bradyrhizobium diazoefficiens
Bradyrhizobium diazoefficiens	Bradyrhizobium japonicum	Burkholderia contaminans	Acidovorax sp. KKS102	Mycobacterium avium subsp. hominissuis	Nonomuraea sp. ATCC 55076	Pseudonocardia dioxanivorans CB1190	Alloactinosynnema sp. L-07	Chryseolinea soli	Streptosporangium roseum DSM 43021
Microcella flavibacter	Gemmatirosa kalamazoonensis	Amycolatopsis mediterranei RB	Bradyrhizobium paxllaeri	Sphingomonas daechungensis	Usitatibacter palustris	Saccharothrix syringae	Amycolatopsis sp. YIM 10	Arthrobacter sp. FB24	Actinomadura sp. NAK00032
Bradyrhizobium sp. 6(2017)	Marisediminicola antarctica	Bradyrhizobium sp. 6(2017)	Burkholderia vietnamiensis	Sphingomonas rhizophila	Bradyrhizobium icense	Steroidobacter denitrificans	Amycolatopsis sp. Hca4	Mesorhizobium sp. M9A.F.Ca.ET.002.03.1.2	Mesorhizobium sp. 8
Protaetiibacter sp. SSC-01	Agromyces badenianii	Agromyces badenianii	Burkholderia contaminans	Sphingomonas sinipercae	Nonomuraea phyllanthi	Lentzea guizhouensis	Kitasatospora sp. MMS16-BH015	Mycobacterium conspicuum	Betaproteobacteria bacterium GR16-43
Protaetiibacter larvae	Burkholderia contaminans	Burkholderia contaminans	Burkholderia ambifaria AMMD	Mycobacterium tuberculosis	Stigmatella aurantiaca DW4/3-1	Saccharopolyspora erythraea NRRL 2338	Lentzea guizhouensis	Variovorax sp. WDL1	Hyphomicrobium nitrativorans NL23
Agromyces badenianii	Bradyrhizobium elkanii USDA 61	Kribbella flavida DSM 17836	Acidovorax sp. JS42	Sphingomonas alpina	Burkholderia contaminans	Burkholderia contaminans	Bradyrhizobium diazoefficiens	Pseudarthrobacter sp. NIBRBAC000502772	Bradyrhizobium sp. KBS0727
Cutibacterium acnes	Protaetiibacter larvae	Singulisphaera acidiphila DSM 18658	Burkholderia sp. IDO3	Bradyrhizobium icense	Pseudarthrobacter sp. NIBRBAC000502772	Hyphomicrobium nitrativorans NL23	Amycolatopsis orientalis	Mycobacterium seoulense	Nonomuraea phyllanthi

[truncated: 1 more sheets: Heatmap list]
